# Supplementary material for: Identification of genomic regions affecting nitrogen excretion intensity in Brown Swiss dairy cows
Source: Anim Biotechnol. 2024 Dec 10;35(1):2434097. doi: 10.1080/10495398.2024.2434097 (PMC12674215; doi:10.1080/10495398.2024.2434097)
Supplement: SupplementaryTable1.xlsx [file LABT_A_2434097_SM8567.xlsx]

## Sheet: Authors information
Identification of genomic regions affecting nitrogen excretion intensity in Brown Swiss dairy cows
Žan Pečnik1,2 and Daša Jevšinek Skok 1*
1 - Agricultural Institute of Slovenia, Hacquetova ulica 17, 1000 Ljubljana
2 - University of Ljubljana, Kongresni trg 12, 1000 Ljubljana

## Sheet: Suppl.Table1
Supplementary table 1. List of SNPs associated with nitrogen excretion intensity and overlaped protein-coding genes
SNP name	SNP rsID	SNP chromosome	SNP position	adjusted p-value	Variation type	Gene name	Gene chromosome	Gene start	Gene end
Hapmap43778-BTA-117655	rs41618140	11	100186623	2.01977e-13	/	/	/	/	/
ARS-BFGL-NGS-63969	rs110335573	27	6747482	1.12434e-08	/	/	/	/	/
BTB-01675002	rs42786248	9	31733303	1.41224e-07	intron_variant	MAN1A1	9	31674675	31849229
BTB-00986484	rs42148135	28	27813285	2.12465e-07	/	/	/	/	/
ARS-BFGL-NGS-25826	rs42805044	8	26116151	2.12465e-07	intron_variant	ADAMTSL1	8	25328728	26461335
Hapmap44410-BTA-78928	rs41659985	7	52861252	3.61309e-07	/	/	/	/	/
ARS-BFGL-NGS-33646	rs110325291	24	8717068	3.61309e-07	/	/	/	/	/
ARS-BFGL-NGS-38398	rs110905653	18	15867971	3.61309e-07	intron_variant	PHKB	18	15865395	16092811
ARS-BFGL-NGS-38398	rs110905653	18	15867971	3.61309e-07	upstream_gene_variant	ITFG1	18	15565244	15865233
ARS-BFGL-NGS-119880	rs109746439	7	38019483	6.41765e-07	intron_variant	RNF44	7	37999775	38023195
BovineHD1000019950	rs43641970	10	69593419	6.41765e-07	/	/	/	/	/
BovineHD3000012951	rs133211939	X	42010512	6.41765e-07	/	/	/	/	/
Hapmap26991-BTA-151076	rs110033586	2	83349093	8.42947e-07	/	/	/	/	/
ARS-BFGL-NGS-101609	rs110108153	11	100573430	1.09557e-06	/	/	/	/	/
ARS-BFGL-BAC-589	rs43626304	10	44899012	1.30778e-06	/	/	/	/	/
BTB-00219664	rs43426641	5	9394294	1.43469e-06	/	/	/	/	/
BTA-113803-no-rs	rs41611201	12	44853729	2.1273e-06	/	/	/	/	/
ARS-BFGL-NGS-38413	rs109445675	11	78149242	2.14757e-06	/	/	/	/	/
ARS-BFGL-NGS-24680	rs109488562	27	37052324	2.7921e-06	/	/	/	/	/
ARS-BFGL-NGS-43431	rs110844879	13	48711228	3.04375e-06	/	/	/	/	/
BTA-104512-no-rs	rs41610680	4	109317580	3.62799e-06	/	/	/	/	/
ARS-BFGL-NGS-19009	rs109750701	13	57446360	3.62799e-06	/	/	/	/	/
ARS-BFGL-NGS-101262	rs109040251	10	8437937	3.87371e-06	intron_variant	PDE8B	10	8300314	8591279
ARS-BFGL-NGS-102321	rs42436662	27	8611270	3.93949e-06	intron_variant	NEIL3	27	8260383	8621182
Hapmap40888-BTA-113548	rs109502510	11	91680069	3.93949e-06	/	/	/	/	/
ARS-BFGL-NGS-82102	rs109645596	11	105082281	4.04079e-06	intron_variant	RXRA	11	105021532	105114871
ARS-BFGL-NGS-82102	rs109645596	11	105082281	4.04079e-06	upstream_gene_variant	RXRA	11	105021532	105114871
ARS-BFGL-BAC-29242	rs109064731	24	6441400	5.36559e-06	/	/	/	/	/
ARS-BFGL-NGS-30634	rs110489248	18	19135958	5.60301e-06	/	/	/	/	/
UA-IFASA-1517	rs29013388	27	8579328	6.723e-06	intron_variant	NEIL3	27	8260383	8621182
BTB-01866513	rs42977845	10	70231445	6.80617e-06	/	/	/	/	/
Hapmap39348-BTA-63139	rs41586309	15	33648898	6.80617e-06	/	/	/	/	/
IDBv30500006066	NA	99	0	7.76013e-06	/	/	/	/	/
ARS-BFGL-NGS-35666	rs43512788	7	39392834	8.24866e-06	/	/	/	/	/
BTB-01449316	rs42570718	10	71071968	8.42846e-06	intron_variant	ENSBTAG00000066084	10	71009496	71150875
BTA-94299-no-rs	rs41595602	5	93940507	8.74519e-06	/	/	/	/	/
ARS-BFGL-NGS-24311	rs110162712	10	42091684	8.96372e-06	/	/	/	/	/
ARS-BFGL-NGS-103122	rs110608572	10	12749194	1.00876e-05	/	/	/	/	/
Hapmap42886-BTA-25934	rs41632577	12	54184360	1.02708e-05	/	/	/	/	/
ARS-BFGL-NGS-111672	rs109491825	11	96285921	1.17179e-05	intron_variant	MAPKAP1	11	96283685	96516541
BTA-98753-no-rs	rs41666422	4	4746953	1.33423e-05	/	/	/	/	/
BTB-01674973	rs42785019	9	31725734	1.36717e-05	intron_variant	MAN1A1	9	31674675	31849229
ARS-BFGL-NGS-13743	rs110474316	21	66258467	1.73128e-05	/	/	/	/	/
ARS-BFGL-NGS-116113	rs109701128	24	9826542	1.89717e-05	/	/	/	/	/
ARS-BFGL-NGS-33069	rs110184432	6	26178808	2.01467e-05	/	/	/	/	/
Hapmap39200-BTA-32607	rs41566183	1	62696719	2.69564e-05	/	/	/	/	/
ARS-BFGL-NGS-113239	rs110175836	10	7858038	2.78543e-05	intron_variant	IQGAP2	10	7625593	7934609
ARS-BFGL-NGS-113239	rs110175836	10	7858038	2.78543e-05	upstream_gene_variant	F2RL2	10	7846836	7854604
ARS-BFGL-NGS-26012	rs109623009	12	29656658	2.88206e-05	intron_variant	B3GLCT	12	29625632	29752989
ARS-BFGL-NGS-26012	rs109623009	12	29656658	2.88206e-05	missense_variant	ENSBTAG00000065459	12	29656604	29657350
BovineHD0100007068	rs43217739	1	23975368	2.94284e-05	/	/	/	/	/
BTB-01428761	rs42553820	6	92422088	3.05826e-05	/	/	/	/	/
BTB-00433165	rs43637084	10	71951996	3.59226e-05	/	/	/	/	/
BTB-01198500	rs42359906	12	88162862	3.59226e-05	/	/	/	/	/
Hapmap35728-SCAFFOLD265480_4249	rs29022180	16	3455689	3.59226e-05	/	/	/	/	/
BTB-01700719	rs42812985	5	76533399	3.75442e-05	/	/	/	/	/
ARS-BFGL-NGS-40995	rs110710106	11	103742782	4.09149e-05	/	/	/	/	/
BTA-74670-no-rs	rs41653612	5	9437669	4.16957e-05	/	/	/	/	/
BTB-01395083	rs42514244	15	68095470	4.23038e-05	/	/	/	/	/
IDBv31900008769	NA	99	0	4.41547e-05	/	/	/	/	/
BTB-01176710	rs42332072	9	52644487	4.90456e-05	/	/	/	/	/
BovineHD1000012682	rs137619102	10	41570170	4.90456e-05	/	/	/	/	/
Hapmap40783-BTA-65969	rs41600323	23	18144874	4.90456e-05	/	/	/	/	/
ARS-BFGL-NGS-25758	rs109714014	18	62064061	4.90456e-05	downstream_gene_variant	ISOC2	18	62053844	62060605
ARS-BFGL-NGS-25758	rs109714014	18	62064061	4.90456e-05	upstream_gene_variant	SHISA7	18	62066756	62073590
BTB-00953811	rs42111328	27	14288511	4.93906e-05	/	/	/	/	/
Hapmap47928-BTA-37003	rs41582710	15	3735247	5.07283e-05	/	/	/	/	/
ARS-BFGL-NGS-3402	rs110888654	27	8397592	5.08222e-05	intron_variant	NEIL3	27	8260383	8621182
Hapmap44287-BTA-81022	rs41588307	13	37301226	5.08222e-05	/	/	/	/	/
ARS-BFGL-NGS-24777	rs41817127	16	62219284	5.08222e-05	/	/	/	/	/
BTB-00093532	rs43306682	10	39572913	5.49491e-05	/	/	/	/	/
BTB-01203270	rs42360239	10	72769319	5.53364e-05	/	/	/	/	/
ARS-BFGL-NGS-87124	rs109180824	11	82433558	5.65683e-05	/	/	/	/	/
BTB-00527671	rs41696831	13	48156674	5.65683e-05	intron_variant	MCM8	13	48120744	48166976
BovineHD1500006311	rs137522970	15	24202199	5.82846e-05	/	/	/	/	/
ARS-BFGL-NGS-117421	rs43494965	7	4281656	6.3445e-05	/	/	/	/	/
ARS-BFGL-BAC-7166	rs110176830	10	72797444	6.3445e-05	/	/	/	/	/
ARS-BFGL-NGS-61625	rs110057514	10	45884962	6.47159e-05	intron_variant	CIAO2A	10	45880414	45895810
ARS-BFGL-NGS-61625	rs110057514	10	45884962	6.47159e-05	upstream_gene_variant	SNX1	10	45843188	45880246
BTA-43532-no-rs	rs41639753	18	46232817	7.37214e-05	/	/	/	/	/
Hapmap47020-BTA-48569	rs41601115	2	100362436	7.42778e-05	/	/	/	/	/
ARS-BFGL-NGS-3307	rs110053601	27	35881485	7.55791e-05	intron_variant	ZMAT4	27	35579543	35955896
ARS-BFGL-NGS-26583	rs109872540	12	54605227	7.75727e-05	/	/	/	/	/
BTB-00771308	rs41929279	20	8539206	7.75727e-05	/	/	/	/	/
BTB-00771335	rs41929306	20	8499399	7.75727e-05	/	/	/	/	/
BTB-01433297	rs42558224	12	51667219	7.90855e-05	/	/	/	/	/
BTA-83341-no-rs	rs41592677	9	40116301	8.21566e-05	/	/	/	/	/
BTA-83342-no-rs	rs41657532	9	40135009	8.21566e-05	/	/	/	/	/
ARS-BFGL-NGS-19171	rs42067550	5	4078195	8.69981e-05	/	/	/	/	/
Hapmap35120-BES8_Contig406_894	rs41903732	10	68722425	8.69981e-05	/	/	/	/	/
ARS-BFGL-NGS-115430	rs110651470	9	97219468	8.96324e-05	/	/	/	/	/
ARS-BFGL-NGS-33701	rs109069721	10	99747559	8.96324e-05	/	/	/	/	/
Hapmap30339-BTA-34872	rs41603886	14	48145874	8.96324e-05	/	/	/	/	/
ARS-BFGL-NGS-35996	rs109083692	22	28161068	8.96324e-05	/	/	/	/	/
BovineHD1800019052	rs41901226	18	65406943	8.98232e-05	/	/	/	/	/
ARS-BFGL-NGS-27554	rs109816907	12	36414288	9.03336e-05	missense_variant	PARP4	12	36397818	36474953
BTA-03959-no-rs	rs29011715	18	62221442	9.03336e-05	/	/	/	/	/
BTA-121503-no-rs	rs41621659	26	47448790	9.21359e-05	/	/	/	/	/
BTB-00945417	rs42102617	26	47017213	9.36552e-05	/	/	/	/	/
ARS-BFGL-NGS-32966	rs42385828	9	39795848	9.54729e-05	/	/	/	/	/
ARS-BFGL-NGS-64834	rs109064957	18	10289114	9.81557e-05	/	/	/	/	/
BTA-17922-no-rs	rs41623969	13	19359565	0.000100668	/	/	/	/	/
BTB-01280838	rs42402812	15	63174506	0.000101728	/	/	/	/	/
BTB-00416033	rs43619084	10	32363634	0.000102828	/	/	/	/	/
ARS-BFGL-NGS-25442	rs109214422	12	33458620	0.000103905	intron_variant	ATP8A2	12	33379873	33873438
ARS-BFGL-NGS-70206	rs110218640	13	48622655	0.000106001	/	/	/	/	/
ARS-BFGL-NGS-42888	rs110732896	6	119562018	0.000106083	/	/	/	/	/
BTB-00434073	rs43638985	10	72886487	0.000106083	/	/	/	/	/
ARS-BFGL-NGS-51809	rs41924286	1	16963232	0.000108726	/	/	/	/	/
BTB-01866481	rs42977113	10	72036074	0.000112598	/	/	/	/	/
UA-IFASA-6257	rs41634596	14	83988724	0.000116438	/	/	/	/	/
ARS-BFGL-NGS-106898	rs110582876	4	108570183	0.000121039	/	/	/	/	/
ARS-BFGL-NGS-103788	rs109638376	10	42461522	0.000121039	/	/	/	/	/
BovineHD1800012286	rs136088096	18	41622374	0.000127918	/	/	/	/	/
BTB-01193581	rs42346807	1	16027989	0.000128668	/	/	/	/	/
ARS-BFGL-NGS-78666	rs109309734	1	134262035	0.000129073	intron_variant	EPHB1	1	134087021	134553122
ARS-BFGL-NGS-12787	rs42330886	9	52684647	0.000129073	/	/	/	/	/
BTB-00141142	rs43356825	3	84364361	0.000135984	intron_variant	NFIA	3	84203465	84816448
ARS-BFGL-NGS-23725	rs109007891	2	104026376	0.000138343	/	/	/	/	/
Hapmap53648-rs29021240	rs29021240	11	86569656	0.000138343	/	/	/	/	/
BTB-00491321	rs43700401	12	45594909	0.000138343	/	/	/	/	/
ARS-BFGL-NGS-10627	rs109677489	15	15245842	0.000138343	/	/	/	/	/
BovineHD3000046455	rs137685562	X	45499839	0.000138948	/	/	/	/	/
BovineHD0500002985	rs43432719	5	10427767	0.00014315	/	/	/	/	/
ARS-BFGL-NGS-105685	rs110314017	10	40642701	0.000145643	intron_variant	MDGA2	10	39825123	40746018
ARS-BFGL-NGS-111180	rs43720491	19	40591514	0.000145643	intron_variant	RARA	19	40560016	40595283
ARS-BFGL-NGS-84506	rs109070726	2	121476153	0.000145643	/	/	/	/	/
ARS-BFGL-NGS-3831	rs109243648	2	61527377	0.000145643	/	/	/	/	/
ARS-BFGL-NGS-32891	rs109610807	4	118399391	0.000145643	/	/	/	/	/
BTB-01276510	rs42403123	8	4069868	0.000145643	/	/	/	/	/
ARS-BFGL-NGS-111180	rs43720491	19	41245524	0.000145643	/	/	/	/	/
BTB-01496690	rs42619884	21	28055227	0.000145643	/	/	/	/	/
ARS-BFGL-NGS-75959	rs110826184	22	48349750	0.000145643	/	/	/	/	/
ARS-BFGL-NGS-239	rs109334135	27	45003136	0.000166266	/	/	/	/	/
BTB-00135596	rs43345812	3	74897466	0.000172128	/	/	/	/	/
Hapmap44618-BTA-76049	rs41567028	6	45354708	0.000176834	/	/	/	/	/
BTA-120807-no-rs	rs41623454	10	36107186	0.000176834	/	/	/	/	/
BTB-00852808	rs42014800	10	85226702	0.000176834	/	/	/	/	/
ARS-BFGL-NGS-29899	rs110063938	16	67586827	0.000176834	/	/	/	/	/
Hapmap41617-BTA-68815	rs41592610	3	94024408	0.000176834	intron_variant	ZFYVE9	3	94017749	94201241
Hapmap40206-BTA-120879	rs41623512	11	95985524	0.000176834	intron_variant	SCAI	11	95924970	96039013
ARS-BFGL-NGS-34632	rs109836032	19	34183546	0.000186955	/	/	/	/	/
BovineHD2300009325	rs41642806	23	32173862	0.000187445	/	/	/	/	/
BTB-01173648	rs42329164	15	7623035	0.000188374	/	/	/	/	/
ARS-BFGL-NGS-78786	rs110514303	19	61780217	0.000188374	downstream_gene_variant	ARSG	19	61782691	61886373
ARS-BFGL-NGS-78786	rs110514303	19	61780217	0.000188374	downstream_gene_variant	WIPI1	19	61752501	61782684
ARS-BFGL-NGS-78786	rs110514303	19	61780217	0.000188374	intron_variant	WIPI1	19	61752501	61782684
Hapmap50373-BTA-48875	rs41564989	2	108056708	0.000192585	/	/	/	/	/
BTB-01337775	rs42461482	29	27703169	0.000192585	/	/	/	/	/
BTA-49059-no-rs	rs41645201	2	112990834	0.000197661	/	/	/	/	/
Hapmap25440-BTC-053771	rs110845189	14	12106554	0.00019984	/	/	/	/	/
BTB-01296218	rs42417128	15	17344116	0.000204504	/	/	/	/	/
BTB-00141153	rs43348336	3	84392054	0.000204709	intron_variant	NFIA	3	84203465	84816448
ARS-BFGL-NGS-35636	rs109784364	18	62017097	0.000204709	downstream_gene_variant	ZNF628	18	62021231	62032895
ARS-BFGL-NGS-35636	rs109784364	18	62017097	0.000204709	intron_variant	SSC5D	18	61997415	62021133
BTB-01674882	rs42784935	9	32088660	0.000214469	/	/	/	/	/
ARS-BFGL-NGS-23297	rs110079582	17	8026474	0.00021975	/	/	/	/	/
ARS-BFGL-NGS-40249	rs110729670	4	104332199	0.000227529	intron_variant	TMEM178B	4	104316388	104729340
ARS-BFGL-NGS-25840	rs110073914	17	23694684	0.000233203	/	/	/	/	/
ARS-BFGL-NGS-1837	rs109764890	19	26556279	0.000237115	/	/	/	/	/
Hapmap41778-BTA-14420	rs29023182	19	55212508	0.000237115	/	/	/	/	/
BovineHD1200009918	rs133730139	12	33503304	0.000237642	intron_variant	ATP8A2	12	33379873	33873438
UA-IFASA-8188	rs41624840	14	29061608	0.000251119	/	/	/	/	/
BovineHD1700021234	rs109924777	17	72727230	0.00025189	/	/	/	/	/
Hapmap43119-BTA-07287	rs29026953	8	102571427	0.000253351	3_prime_UTR_variant	WDR31	8	102554947	102595085
Hapmap43119-BTA-07287	rs29026953	8	102571427	0.000253351	downstream_gene_variant	ENSBTAG00000066723	8	102550965	102569364
Hapmap43119-BTA-07287	rs29026953	8	102571427	0.000253351	intron_variant	WDR31	8	102554947	102595085
ARS-BFGL-NGS-57208	rs111004031	7	16611621	0.000253351	/	/	/	/	/
Hapmap36526-SCAFFOLD150535_3651	rs29010210	7	39497085	0.000255937	/	/	/	/	/
Hapmap51113-BTA-100127	rs41610130	2	89029266	0.000260986	downstream_gene_variant	SPATS2L	2	88833663	89024391
ARS-BFGL-NGS-85825	rs110405855	18	56339566	0.000260986	intron_variant	ENSBTAG00000067220	18	56327793	56357310
Hapmap24798-BTA-127049	rs110941440	11	99265743	0.000260986	/	/	/	/	/
Hapmap48875-BTA-74500	rs41652716	5	9157214	0.000266421	/	/	/	/	/
BovineHD0400031602	rs110770795	4	110359881	0.000270668	/	/	/	/	/
BovineHD1800019001	rs42921043	18	65276003	0.000270668	/	/	/	/	/
Hapmap41056-BTA-67710	rs43712268	3	43541601	0.000279036	missense_variant	PALMD	3	43536431	43596104
Hapmap41056-BTA-67710	rs43712268	3	46520677	0.000279036	/	/	/	/	/
BTA-45049-no-rs	rs41643531	19	34458465	0.000279036	/	/	/	/	/
BTB-01280822	rs42402796	15	63216353	0.000279547	/	/	/	/	/
Hapmap58958-rs29014979	rs29014979	17	1514342	0.000279547	/	/	/	/	/
ARS-BFGL-NGS-90295	rs110504837	20	21859742	0.000279547	/	/	/	/	/
Hapmap33049-BTA-153946	rs109475468	2	79320427	0.000286728	/	/	/	/	/
BTA-95978-no-rs	rs41598717	10	54810138	0.000289535	/	/	/	/	/
BTB-00219569	rs43425847	5	9263262	0.000304312	/	/	/	/	/
Hapmap54612-rs29020979	rs29020979	11	91703925	0.000304312	/	/	/	/	/
ARS-BFGL-NGS-14135	rs109886225	17	2568413	0.000310575	/	/	/	/	/
Hapmap23557-BTA-132578	rs110534115	18	58478126	0.000310575	/	/	/	/	/
ARS-BFGL-NGS-28021	rs109416620	26	46421801	0.000310575	intron_variant	DOCK1	26	46392461	46948660
BTA-75317-no-rs	rs41657031	10	4979261	0.000311152	/	/	/	/	/
BTB-01834845	rs42945850	12	56704809	0.000311152	/	/	/	/	/
Hapmap44225-BTA-28287	rs41626100	22	57674021	0.000311152	/	/	/	/	/
ARS-BFGL-NGS-37053	rs110328938	10	7723009	0.000311152	intron_variant	IQGAP2	10	7625593	7934609
ARS-BFGL-NGS-106065	rs109085380	22	48315348	0.000312439	/	/	/	/	/
ARS-BFGL-NGS-40352	rs110731611	12	86739749	0.000321193	downstream_gene_variant	TFDP1	12	86721195	86738791
ARS-BFGL-NGS-40352	rs110731611	12	86739749	0.000321193	downstream_gene_variant	ATP4B	12	86741886	86746815
BTB-00621344	rs41784046	15	84502766	0.000326871	/	/	/	/	/
BTB-01295915	rs42426024	15	17199655	0.000330006	/	/	/	/	/
BTB-01706506	rs42818341	15	64436323	0.000336951	/	/	/	/	/
BTB-01721539	rs42838413	10	31442937	0.000345754	/	/	/	/	/
BovineHD1900000658	rs134826209	19	2801780	0.000345754	/	/	/	/	/
Hapmap34041-BES1_Contig298_838	rs43708490	20	19170830	0.000345754	/	/	/	/	/
ARS-USMARC-Parent-DQ888313-no-rs	rs43708490	20	17847390	0.000345754	intron_variant	ZSWIM6	20	17842584	18052574
ARS-USMARC-Parent-DQ888313-no-rs	rs43708490	20	17847390	0.000345754	intron_variant	ZSWIM6	20	17842584	18052574
IDBv30X00010232	NA	99	0	0.000348705	/	/	/	/	/
BTB-00669345	rs41835858	17	6243273	0.00035263	/	/	/	/	/
ARS-BFGL-NGS-42283	rs109007372	11	95543179	0.000353798	upstream_gene_variant	NR5A1	11	95514870	95538616
Hapmap48658-BTA-122432	rs41575042	3	48139147	0.000364562	/	/	/	/	/
ARS-BFGL-NGS-38212	rs109066629	18	58496609	0.000364562	/	/	/	/	/
IDBv22100003484	NA	99	0	0.000364562	/	/	/	/	/
AX-26546040	rs55617298	6	59672049	0.000366943	/	/	/	/	/
ARS-BFGL-NGS-8201	rs110062605	10	6125786	0.000366943	/	/	/	/	/
BTB-01433155	rs42556983	12	51521253	0.000366943	/	/	/	/	/
ARS-BFGL-NGS-60667	rs109860728	19	34371541	0.000366943	/	/	/	/	/
ARS-BFGL-NGS-26662	rs109125879	14	84275325	0.000375428	/	/	/	/	/
BTA-67195-no-rs	rs43710819	10	43773196	0.000375588	/	/	/	/	/
BTA-67195-no-rs	rs43710819	10	43729799	0.000375588	intron_variant	PYGL	10	43721300	43797386
BTA-67195-no-rs	rs43710819	10	43729799	0.000375588	upstream_gene_variant	ABHD12B	10	43734189	43757261
BovineHD0400007272	rs135721232	4	24804884	0.000392318	/	/	/	/	/
ARS-BFGL-NGS-10378	rs110078132	10	78376836	0.000392318	/	/	/	/	/
ARS-BFGL-NGS-116713	rs109617016	19	55024753	0.000392318	/	/	/	/	/
ARS-BFGL-NGS-44098	rs41927086	19	51584353	0.000392318	downstream_gene_variant	BAIAP2	19	51578606	51642218
ARS-BFGL-NGS-44098	rs41927086	19	51584353	0.000392318	intron_variant	BAIAP2	19	51578606	51642218
Hapmap53447-rs29026845	rs29026845	5	3837868	0.000395812	/	/	/	/	/
BTA-100229-no-rs	rs41610497	23	51917675	0.000395812	/	/	/	/	/
BovineHD1000028767	rs42125436	10	99463120	0.000399855	/	/	/	/	/
Hapmap47970-BTA-48811	rs41564986	2	106408159	0.000407911	/	/	/	/	/
BovineHD0900002668	rs110709113	9	10723371	0.000408619	/	/	/	/	/
ARS-BFGL-NGS-2582	rs110501981	21	65781563	0.000412039	synonymous_variant	RTL1	21	65777092	65800921
ARS-BFGL-NGS-82018	rs109678503	4	6470892	0.00041509	/	/	/	/	/
BTB-01449482	rs42571083	10	71226626	0.000415561	/	/	/	/	/
ARS-BFGL-NGS-31705	rs41873228	18	33566059	0.000415561	/	/	/	/	/
ARS-BFGL-NGS-2100	rs110929346	15	75691167	0.000433034	/	/	/	/	/
BovineHD0900002661	rs110853628	9	10690289	0.000442227	/	/	/	/	/
ARS-BFGL-NGS-115898	rs110713529	1	69963398	0.00044341	/	/	/	/	/
BovineHD0300010367	rs43335091	3	33280025	0.00044341	/	/	/	/	/
ARS-BFGL-NGS-41511	rs110747207	26	50933887	0.00044341	/	/	/	/	/
ARS-BFGL-NGS-28462	rs110479977	22	23035110	0.000443434	/	/	/	/	/
BovineHD0300010351	rs43334128	3	33222869	0.0004471	/	/	/	/	/
ARS-BFGL-NGS-43915	rs42434444	27	8496227	0.000455264	intron_variant	NEIL3	27	8260383	8621182
Hapmap47156-BTA-102488	rs41611576	4	116996524	0.000457865	/	/	/	/	/
ARS-BFGL-NGS-83572	rs43351333	3	81676074	0.000459146	intron_variant	ROR1	3	81334001	81801517
ARS-BFGL-NGS-78549	rs109331017	11	102784479	0.000469218	intron_variant	AK8	11	102774808	102910853
BTB-01819118	rs42928688	6	7639790	0.000479044	/	/	/	/	/
UA-IFASA-7600	rs41644181	2	105908264	0.000479044	intron_variant	TNS1	2	105902088	106153970
Hapmap58809-rs29017514	rs29017514	1	15528039	0.000483114	/	/	/	/	/
ARS-BFGL-NGS-110742	rs109093325	15	3508945	0.000495388	/	/	/	/	/
BTA-59229-no-rs	rs41646592	1	22604778	0.000509244	intron_variant	SAMSN1	1	22510605	22675629
Hapmap34591-BES8_Contig340_828	rs43706869	15	71559650	0.000514193	/	/	/	/	/
ARS-BFGL-BAC-34362	rs109880498	17	10062461	0.000514193	/	/	/	/	/
ARS-BFGL-NGS-47270	rs42501206	20	46500354	0.000514193	/	/	/	/	/
ARS-BFGL-NGS-103362	rs41816304	16	62099163	0.00051484	/	/	/	/	/
INRA-110	rs29025564	3	37059877	0.000522534	/	/	/	/	/
Hapmap49425-BTA-106482	rs41573317	22	42177755	0.000537128	/	/	/	/	/
ARS-BFGL-NGS-41667	rs110926667	17	56181953	0.000539157	/	/	/	/	/
ARS-BFGL-NGS-64011	rs109397854	26	23360783	0.000540889	/	/	/	/	/
BTB-01285855	rs42408125	1	28034525	0.000549097	/	/	/	/	/
BTA-21644-no-rs	rs41575486	12	36266125	0.000549263	downstream_gene_variant	ENSBTAG00000061125	12	36268668	36271576
BTA-21644-no-rs	rs41575486	12	36266125	0.000549263	downstream_gene_variant	ZMYM5	12	36235527	36261519
BTA-21644-no-rs	rs41575486	12	36266125	0.000549263	upstream_gene_variant	PSPC1	12	36270996	36321965
ARS-BFGL-NGS-59877	rs42391715	12	23991213	0.000549263	/	/	/	/	/
BovineHD0600004224	rs135883133	6	15566355	0.000559545	/	/	/	/	/
ARS-BFGL-NGS-103597	rs110709444	22	51967543	0.000561328	/	/	/	/	/
Hapmap54547-rs29012198	rs29012198	4	110776624	0.000566518	/	/	/	/	/
BTB-01407725	rs42532114	15	70641768	0.000572134	/	/	/	/	/
Hapmap44427-BTA-92700	rs41591226	26	29513286	0.000574781	downstream_gene_variant	ENSBTAG00000056854	26	29515972	29669837
ARS-BFGL-NGS-115219	rs109090354	7	19528939	0.000574781	/	/	/	/	/
Hapmap34990-BES11_Contig306_895	rs43706924	10	42024665	0.000575983	/	/	/	/	/
ARS-BFGL-NGS-56651	rs110493382	2	100900491	0.000580712	/	/	/	/	/
ARS-BFGL-NGS-37237	rs110372143	3	4428969	0.000584749	intron_variant	PBX1	3	4146675	4480768
ARS-BFGL-NGS-34272	rs110876646	19	42949792	0.000590921	/	/	/	/	/
BTB-01253890	rs42072957	5	9922225	0.000594528	/	/	/	/	/
BTB-01254653	rs42074017	13	44374407	0.000600567	/	/	/	/	/
ARS-BFGL-NGS-20600	rs109551981	7	5524011	0.000603099	/	/	/	/	/
BTA-90142-no-rs	rs41663757	8	79817203	0.000610438	/	/	/	/	/
Hapmap25025-BTA-128441	rs41694875	13	51732402	0.000612102	/	/	/	/	/
Hapmap48636-BTA-118794	rs41622342	15	63577143	0.000612115	intron_variant	QSER1	15	63556527	63634185
BTA-18601-no-rs	rs41622595	12	31790894	0.000613415	/	/	/	/	/
ARS-BFGL-NGS-102336	rs110229583	3	43740990	0.000621983	/	/	/	/	/
IDBv22100003502	NA	99	0	0.000630641	/	/	/	/	/
BTB-00252896	rs43463315	6	40720194	0.000652027	/	/	/	/	/
BTB-00393505	rs43595950	9	55414103	0.000655619	/	/	/	/	/
ARS-BFGL-NGS-94455	rs110191322	17	8800578	0.000659466	/	/	/	/	/
ARS-BFGL-NGS-42246	rs109733360	9	41487011	0.00066451	/	/	/	/	/
ARS-BFGL-NGS-70523	rs110532393	1	151125563	0.000671402	/	/	/	/	/
ARS-BFGL-NGS-110691	rs109900428	9	10726411	0.000671402	/	/	/	/	/
BTB-01726657	rs42840331	15	6398381	0.000671402	/	/	/	/	/
ARS-BFGL-NGS-102029	rs110710907	10	22212596	0.00067342	missense_variant	ABHD4	10	22195562	22212817
ARS-BFGL-NGS-102029	rs110710907	10	22212596	0.00067342	upstream_gene_variant	ABHD4	10	22195562	22212817
ARS-BFGL-NGS-66396	rs110105070	5	116687733	0.00067342	/	/	/	/	/
ARS-BFGL-NGS-103927	rs109170087	10	87372954	0.00067342	/	/	/	/	/
Hapmap47116-BTA-84683	rs41665493	9	88837089	0.000690407	intron_variant	ESR1	9	88683049	89094975
ARS-BFGL-NGS-105070	rs109624023	22	17869233	0.000699914	intron_variant	SSUH2	22	17852698	17875122
Hapmap35167-VSWCP1D5775A_scf01	rs29020042	1	61189139	0.000707378	/	/	/	/	/
BTA-111995-no-rs	rs41612158	29	27646960	0.000721077	/	/	/	/	/
ARS-BFGL-NGS-114269	rs110743023	2	85524425	0.000747008	/	/	/	/	/
Hapmap41093-BTA-82701	rs41591735	8	10769250	0.000765082	/	/	/	/	/
BTB-01987097	rs43092960	19	63166388	0.00077603	/	/	/	/	/
ARS-BFGL-NGS-3990	rs110539904	2	98217598	0.000802299	/	/	/	/	/
ARS-BFGL-NGS-68384	rs109910719	13	53266833	0.000802299	/	/	/	/	/
Hapmap57997-rs29022923	rs29022923	20	24670287	0.000802299	/	/	/	/	/
ARS-BFGL-NGS-19650	rs110058593	23	15313928	0.000802299	/	/	/	/	/
BTA-90790-no-rs	rs41593703	6	15329526	0.000807571	/	/	/	/	/
BTB-00610177	rs41773621	15	65255763	0.000807571	/	/	/	/	/
BTB-00131640	rs43342075	3	64231123	0.000812522	/	/	/	/	/
Hapmap27181-BTA-148757	rs42529184	7	77332002	0.000812522	/	/	/	/	/
UA-IFASA-7571	rs41639050	19	58038747	0.000812522	/	/	/	/	/
BTB-01020151	rs43726407	29	32070762	0.000812522	/	/	/	/	/
UA-IFASA-4572	rs29024495	5	9087185	0.00081986	/	/	/	/	/
ARS-BFGL-NGS-41125	rs109981319	1	150974434	0.000827671	/	/	/	/	/
IDBv30500005862	NA	99	0	0.000827671	/	/	/	/	/
IDBv20700001582	NA	99	0	0.000854744	/	/	/	/	/
Hapmap39218-BTA-25795	rs41575366	1	57421048	0.000895242	/	/	/	/	/
BTB-01922590	rs43032893	9	55117119	0.000895242	/	/	/	/	/
BTB-01096469	rs42250315	6	101096253	0.000897464	/	/	/	/	/
ARS-BFGL-NGS-54874	rs109874949	15	14062514	0.000897464	/	/	/	/	/
Hapmap44388-BTA-54275	rs41643356	22	37908584	0.000914916	intron_variant	SYNPR	22	37781491	38082425
Hapmap51796-BTA-107866	rs41568868	20	61477070	0.000914916	/	/	/	/	/
ARS-BFGL-NGS-24279	rs109902840	25	29977087	0.000920399	/	/	/	/	/
ARS-BFGL-NGS-118468	rs110081681	2	89291677	0.000920399	intron_variant	AOX4	2	89283509	89355609
ARS-BFGL-NGS-100808	rs108962771	5	91408594	0.000928357	/	/	/	/	/
ARS-BFGL-NGS-106879	rs110659524	17	53879834	0.000928357	intron_variant	CAMKK2	17	53872991	53921179
ARS-BFGL-NGS-112793	rs42354628	12	81888393	0.000932965	/	/	/	/	/
ARS-BFGL-NGS-12865	rs109424099	X	43999854	0.000932965	/	/	/	/	/
BovineHD1600018135	rs42358108	16	64435965	0.000944554	/	/	/	/	/
BTA-36844-no-rs	rs41582671	15	42807152	0.000947293	/	/	/	/	/
ARS-BFGL-NGS-60854	rs109023120	15	4504810	0.000961043	/	/	/	/	/
ARS-BFGL-NGS-39454	rs41644546	21	56132966	0.000961043	intron_variant	ENSBTAG00000066067	21	56110463	56183849
BTB-00293895	rs43504877	7	6475003	0.000965777	/	/	/	/	/
Hapmap43730-BTA-94217	rs42570673	10	71385230	0.000984364	/	/	/	/	/
Hapmap43398-BTA-90422	rs41664711	11	82669609	0.000984364	/	/	/	/	/
Hapmap44003-BTA-110897	rs41617069	14	43292662	0.000984364	/	/	/	/	/
BovineHD3000013491	rs136594951	X	44792498	0.000984364	/	/	/	/	/
BTB-00266494	rs43471646	12	58777127	0.000984645	/	/	/	/	/
BTB-01315766	rs42440851	12	83388823	0.000989941	intron_variant	NALF1	12	82804706	83414095
ARS-BFGL-NGS-112035	rs41809605	16	55643975	0.000997751	/	/	/	/	/
Hapmap36186-SCAFFOLD206949_1268	rs29019839	17	6556513	0.000997751	/	/	/	/	/
BTA-50515-no-rs	rs41640222	20	37721846	0.000999011	/	/	/	/	/
BovineHD0200027941	rs110133129	2	97132071	0.00100124	/	/	/	/	/
ARS-BFGL-NGS-57239	rs109954119	20	3037520	0.00101021	/	/	/	/	/
ARS-BFGL-NGS-24892	rs109416226	15	61669862	0.00101087	/	/	/	/	/
BTA-68271-no-rs	rs109607036	3	1517811	0.0010424	/	/	/	/	/
Hapmap40625-BTA-06412	rs29020774	8	107840540	0.0010424	/	/	/	/	/
Hapmap60338-ss46526653	rs41257108	16	72700904	0.00104379	/	/	/	/	/
ARS-BFGL-NGS-117926	rs108951509	29	28113872	0.00104772	downstream_gene_variant	TBRG1	29	28100180	28111910
ARS-BFGL-NGS-117926	rs108951509	29	28113872	0.00104772	downstream_gene_variant	SIAE	29	28116611	28154913
ARS-BFGL-NGS-79186	rs43347698	3	76179843	0.00104772	/	/	/	/	/
ARS-BFGL-NGS-16794	rs109345371	10	44798942	0.00104772	/	/	/	/	/
Hapmap54740-rs29013264	rs29013264	10	12609643	0.00104772	/	/	/	/	/
ARS-BFGL-NGS-118232	rs110838465	22	6916862	0.00104772	/	/	/	/	/
Hapmap54424-rs29021957	rs29021957	24	6276349	0.00104826	/	/	/	/	/
ARS-BFGL-NGS-65089	rs109119130	8	11885989	0.00105007	/	/	/	/	/
ARS-BFGL-NGS-15481	rs110169447	18	56611355	0.00106276	/	/	/	/	/
IDBv21500002185	NA	99	0	0.00106276	/	/	/	/	/
Hapmap41641-BTA-79222	rs41654533	1	35952652	0.00106469	/	/	/	/	/
Hapmap34329-BES11_Contig247_1378	rs43710118	2	103202764	0.00106469	/	/	/	/	/
ARS-BFGL-NGS-107847	rs42930047	6	7614521	0.00106469	/	/	/	/	/
ARS-BFGL-NGS-53471	rs43492923	6	118436689	0.00106469	/	/	/	/	/
ARS-BFGL-NGS-13835	rs109504145	10	21655458	0.00106469	/	/	/	/	/
BTB-01762168	rs42876596	15	61600685	0.00106469	/	/	/	/	/
ARS-BFGL-NGS-12385	rs109405403	24	61571026	0.00106469	/	/	/	/	/
Hapmap34329-BES11_Contig247_1378	rs43710118	2	98018683	0.00106469	intron_variant	ACADL	2	97989116	98029367
BTA-39548-no-rs	rs41581441	1	85151862	0.00106609	/	/	/	/	/
ARS-BFGL-NGS-40516	rs109296874	2	2966881	0.0010673	/	/	/	/	/
ARS-BFGL-NGS-38536	rs110410153	2	26212397	0.0010673	/	/	/	/	/
BovineHD0300010330	rs136033579	3	33134567	0.0010673	/	/	/	/	/
ARS-BFGL-NGS-89778	rs109736828	6	16972963	0.0010673	/	/	/	/	/
BTB-01746209	rs42863771	7	5903128	0.0010673	/	/	/	/	/
BTA-111940-no-rs	rs41607066	9	53405564	0.0010673	/	/	/	/	/
BTA-89233-no-rs	rs109821904	23	32167869	0.0010673	/	/	/	/	/
ARS-BFGL-NGS-31811	rs110202775	23	31559440	0.0010673	/	/	/	/	/
Hapmap30738-BTC-065773	rs109977393	25	31742886	0.0010673	/	/	/	/	/
IDBv31700008222	NA	99	0	0.0010673	/	/	/	/	/
ARS-BFGL-NGS-101648	rs109071857	19	9944425	0.0010673	intron_variant	TRIM37	19	9938267	10089721
ARS-BFGL-BAC-11101	rs109950537	1	17050262	0.00107418	/	/	/	/	/
Hapmap36453-SCAFFOLD151700_4571	rs29010303	3	33121625	0.00107418	/	/	/	/	/
Hapmap48917-BTA-83740	rs41659767	9	55300379	0.00107894	/	/	/	/	/
BTB-00400138	rs43606125	9	82059552	0.00108891	intron_variant	UTRN	9	81652161	82208337
BTB-01509091	rs42624587	3	76821191	0.00108891	/	/	/	/	/
ARS-BFGL-NGS-74013	rs110775534	12	31146757	0.00108891	/	/	/	/	/
ARS-BFGL-NGS-39983	rs109911415	19	51395684	0.00108891	/	/	/	/	/
ARS-BFGL-NGS-36536	rs110874014	2	134702903	0.0010932	/	/	/	/	/
BTA-122016-no-rs	rs41623602	3	38811314	0.0011251	/	/	/	/	/
ARS-BFGL-NGS-99892	rs110682773	5	119626879	0.0011251	/	/	/	/	/
BovineHD0300010327	rs43335509	3	33124386	0.00112613	/	/	/	/	/
UA-IFASA-6192	rs109928574	19	26331593	0.00112613	/	/	/	/	/
ARS-BFGL-NGS-26796	rs109614107	8	20439428	0.00112916	/	/	/	/	/
ARS-BFGL-NGS-69516	rs43696553	12	53756393	0.00112916	/	/	/	/	/
BTB-01019775	rs42182729	29	33157623	0.00112917	/	/	/	/	/
BovineHD0100007391	rs43220178	1	24959075	0.00113096	/	/	/	/	/
Hapmap44048-BTA-25957	rs41665920	12	54643997	0.00113638	/	/	/	/	/
ARS-BFGL-NGS-116850	rs110403635	2	120600064	0.00113638	intron_variant	AZIN2	2	120568184	120611982
Hapmap51516-BTA-90001	rs41662867	27	8128999	0.00113681	/	/	/	/	/
Hapmap25652-BTA-73867	rs41601801	5	64731496	0.00114125	intron_variant	ANO4	5	64586510	65019424
Hapmap54675-rs29016879	rs29016879	4	5712778	0.00114135	/	/	/	/	/
BTB-01314304	rs42438506	26	36988650	0.00114135	/	/	/	/	/
Hapmap40222-BTA-65450	rs41651027	12	56055676	0.00116061	/	/	/	/	/
BovineHD1700020539	rs133058937	17	70540923	0.00116061	/	/	/	/	/
BovineHD2600006003	rs109789737	26	23323315	0.00116061	/	/	/	/	/
ARS-BFGL-NGS-12339	rs109528076	15	17834142	0.00117214	/	/	/	/	/
ARS-BFGL-NGS-106390	rs109779383	19	62519348	0.00117214	intron_variant	CEP112	19	62279757	62600752
Hapmap47398-BTA-74932	rs41655454	5	105493019	0.00117229	/	/	/	/	/
BTA-13329-rs29018291	rs29018291	13	26794137	0.0011959	/	/	/	/	/
ARS-BFGL-NGS-43819	rs110451058	26	29752189	0.0011959	/	/	/	/	/
ARS-BFGL-NGS-103331	rs110096508	23	31456978	0.00119919	/	/	/	/	/
IDBv31100007081	NA	99	0	0.00119919	/	/	/	/	/
ARS-BFGL-NGS-42578	rs109640502	11	93241685	0.00121519	/	/	/	/	/
ARS-BFGL-NGS-56898	rs110113231	26	18288540	0.00121843	/	/	/	/	/
ARS-BFGL-NGS-110862	rs110418870	2	79257749	0.00124579	/	/	/	/	/
ARS-BFGL-NGS-113403	rs110527467	2	2944452	0.00124579	/	/	/	/	/
ARS-BFGL-NGS-88685	rs110202266	13	37334004	0.00124579	/	/	/	/	/
ARS-BFGL-NGS-82063	rs110758495	14	35962028	0.00124579	/	/	/	/	/
BTB-00842968	rs42007847	22	21361239	0.00124579	/	/	/	/	/
ARS-BFGL-NGS-57543	rs41818695	3	121098536	0.00125364	/	/	/	/	/
ARS-BFGL-NGS-23116	rs108958137	3	29972408	0.001259	/	/	/	/	/
ARS-BFGL-NGS-17196	rs109286190	7	21462645	0.00126038	/	/	/	/	/
BovineHD0300010331	rs43155819	3	33135815	0.00127858	/	/	/	/	/
ARS-BFGL-NGS-12019	rs109413901	18	7868943	0.00127941	/	/	/	/	/
ARS-BFGL-NGS-57499	rs110771249	1	151146817	0.00128927	/	/	/	/	/
BTB-01627415	rs42745829	15	84184154	0.00129435	/	/	/	/	/
Hapmap59093-rs29024594	rs29024594	10	72094679	0.00129728	/	/	/	/	/
BTA-83485-no-rs	rs41657604	10	102707947	0.00129728	/	/	/	/	/
BTB-01712147	rs42830001	1	54844550	0.00129746	/	/	/	/	/
BTB-00496614	rs43697851	12	53722535	0.00129852	/	/	/	/	/
Hapmap43461-BTA-111472	rs41566528	17	31392272	0.00129852	/	/	/	/	/
BTB-00458289	rs43660404	11	11116195	0.00130633	/	/	/	/	/
Hapmap38789-BTA-86678	rs41657765	24	9138102	0.00130633	/	/	/	/	/
ARS-BFGL-NGS-17279	rs109223386	4	4866434	0.0013089	/	/	/	/	/
ARS-BFGL-NGS-114113	rs109542868	10	70589931	0.0013089	/	/	/	/	/
Hapmap51978-BTA-39455	rs41604738	1	20064587	0.00132028	/	/	/	/	/
ARS-BFGL-BAC-2524	rs109169961	21	67366627	0.00132883	/	/	/	/	/
UA-IFASA-4794	rs29019749	28	22820825	0.00133026	/	/	/	/	/
BTB-00569345	rs41735645	1	16068792	0.00134164	/	/	/	/	/
Hapmap43020-BTA-70327	rs41650670	4	49738691	0.00134164	/	/	/	/	/
BTA-96274-no-rs	rs41598991	20	63519841	0.00134164	/	/	/	/	/
BTB-00410198	rs43617528	10	14129663	0.00135287	/	/	/	/	/
BovineHD0300010348	rs43335036	3	33100563	0.00135531	upstream_gene_variant	RBM15	3	33066514	33096542
ARS-BFGL-NGS-5157	rs110171201	26	42178883	0.00135871	/	/	/	/	/
CAPN1_2	rs17872050	29	45239821	0.00136099	/	/	/	/	/
Hapmap23596-BTA-149292	rs110087981	4	3876031	0.00136726	/	/	/	/	/
BTA-89843-no-rs	rs41662184	11	26728628	0.00137397	/	/	/	/	/
Hapmap52624-rs29010906	rs29010906	2	6109495	0.00137763	downstream_gene_variant	HIBCH	2	5980895	6129228
Hapmap52624-rs29010906	rs29010906	2	6109495	0.00137763	intron_variant	C2H2orf88	2	6097352	6178350
Hapmap52624-rs29010906	rs29010906	2	6109495	0.00137763	intron_variant	HIBCH	2	5980895	6129228
Hapmap52624-rs29010906	rs29010906	2	6109495	0.00137763	upstream_gene_variant	C2H2orf88	2	6097352	6178350
IDBv22900003955	NA	99	0	0.0013878	/	/	/	/	/
IDBv22900003958	NA	99	0	0.0013878	/	/	/	/	/
IDBv22900003960	NA	99	0	0.0013878	/	/	/	/	/
ARS-BFGL-NGS-92995	rs110022469	17	7794593	0.0013891	/	/	/	/	/
IDBv22900003963	NA	99	0	0.0013891	/	/	/	/	/
BovineHD2300009045	rs109283192	23	31538346	0.0013891	downstream_gene_variant	ENSBTAG00000064440	23	31540576	31542043
ARS-BFGL-NGS-77250	rs43628478	10	52814326	0.00139867	/	/	/	/	/
ARS-BFGL-NGS-4838	rs109503122	12	30099199	0.00139867	/	/	/	/	/
BTB-00494658	rs43697322	12	50808182	0.00139867	/	/	/	/	/
ARS-BFGL-NGS-106267	rs109135029	17	55637193	0.00139867	/	/	/	/	/
ARS-BFGL-NGS-111753	rs110505748	17	56161089	0.00139867	/	/	/	/	/
Hapmap32890-BTA-41181	rs41609109	17	55658355	0.00139867	/	/	/	/	/
ARS-BFGL-NGS-42576	rs109440864	22	28209554	0.00139867	/	/	/	/	/
ARS-BFGL-NGS-94157	rs110071924	24	7380047	0.00139867	/	/	/	/	/
ARS-BFGL-NGS-119178	rs110497974	27	4175605	0.00139867	/	/	/	/	/
IDBv22900003956	NA	99	0	0.00139867	/	/	/	/	/
IDBv22900003957	NA	99	0	0.00139867	/	/	/	/	/
IDBv22900003959	NA	99	0	0.00139867	/	/	/	/	/
IDBv22900003961	NA	99	0	0.00139867	/	/	/	/	/
IDBv22900003962	NA	99	0	0.00139867	/	/	/	/	/
Hapmap45640-BTA-113575	rs41619651	11	95637161	0.00139867	intron_variant	NR6A1	11	95552001	95774507
ARS-BFGL-NGS-14750	rs109383636	12	86519738	0.00139867	intron_variant	PROZ	12	86516148	86526564
ARS-BFGL-NGS-71848	rs110835407	26	27213271	0.00140091	/	/	/	/	/
BTB-00291698	rs43498404	7	5853048	0.00141244	synonymous_variant	USHBP1	7	5846756	5855772
ARS-BFGL-NGS-104170	rs108995754	1	113265667	0.00141244	/	/	/	/	/
Hapmap54157-rs29026707	rs29026707	3	87861675	0.00141244	/	/	/	/	/
Hapmap50442-BTA-68886	rs43712133	3	87834931	0.00141244	/	/	/	/	/
Hapmap54422-rs29021731	rs29021731	2	76816294	0.00144554	/	/	/	/	/
Hapmap44082-BTA-48435	rs41641833	2	97133448	0.00144554	/	/	/	/	/
BTB-00136082	rs43350187	3	76618845	0.00144554	/	/	/	/	/
BTB-01708062	rs42822165	9	30612205	0.0014461	/	/	/	/	/
BTA-106270-no-rs	rs41573274	18	27616357	0.0014461	/	/	/	/	/
BovineHD2900011158	rs137129287	29	36927709	0.0014461	/	/	/	/	/
UA-IFASA-7219	rs109119605	29	32796589	0.001493	/	/	/	/	/
IDBv30400005719	NA	99	0	0.00149442	/	/	/	/	/
BovineHD1100029251	rs137059545	11	100678999	0.00149598	/	/	/	/	/
ARS-BFGL-NGS-114785	rs110976120	5	8371379	0.00149873	/	/	/	/	/
ARS-BFGL-NGS-43811	rs110701787	2	93038227	0.0015164	/	/	/	/	/
ARS-BFGL-NGS-106305	rs109070284	6	14290917	0.00152219	/	/	/	/	/
ARS-BFGL-BAC-779	rs109523913	12	49444893	0.00152558	/	/	/	/	/
ARS-BFGL-NGS-26897	rs110195967	19	17308803	0.001529	/	/	/	/	/
ARS-BFGL-NGS-6748	rs110460103	28	27617858	0.00154699	/	/	/	/	/
ARS-BFGL-NGS-5077	rs109771594	9	54863600	0.00155693	/	/	/	/	/
Hapmap51425-BTA-24269	rs41581843	12	26558724	0.00155693	/	/	/	/	/
BTB-01525417	rs42649348	20	67698518	0.00157515	/	/	/	/	/
ARS-BFGL-NGS-112786	rs110945990	3	7147596	0.00157547	/	/	/	/	/
ARS-BFGL-NGS-12791	rs42239402	20	12506758	0.00161646	intron_variant	MAST4	20	12443998	12620723
ARS-BFGL-NGS-109595	rs109649801	7	81697149	0.00161646	/	/	/	/	/
BovineHD2000006678	rs132704117	20	22232173	0.00161646	/	/	/	/	/
BTB-00823669	rs41986674	21	49706980	0.00161646	/	/	/	/	/
BovineHD0900002655	rs134364794	9	10670168	0.00163457	/	/	/	/	/
BTB-01378225	rs42502736	4	35964068	0.00163608	/	/	/	/	/
ARS-BFGL-NGS-83462	rs110709900	12	28607186	0.00163608	/	/	/	/	/
ARS-BFGL-NGS-92135	rs43618503	10	32247911	0.00163608	intron_variant	CDIN1	10	32244014	32520217
BTB-00121590	rs43332694	2	69774359	0.00166616	/	/	/	/	/
ARS-BFGL-NGS-57691	rs110686927	8	87664192	0.00166616	/	/	/	/	/
BTB-01352876	rs42478960	9	49597855	0.00166616	/	/	/	/	/
Hapmap51810-BTA-119667	rs41619343	11	102861577	0.00166616	/	/	/	/	/
ARS-BFGL-NGS-110503	rs42951255	7	87700528	0.00166878	/	/	/	/	/
ARS-BFGL-BAC-42417	rs109052085	25	16215240	0.00167659	/	/	/	/	/
Hapmap50341-BTA-37469	rs41634463	15	71532001	0.00168955	/	/	/	/	/
BTB-01543508	rs42661582	3	80798088	0.00168984	/	/	/	/	/
Hapmap49158-BTA-41145	rs41639840	17	56234762	0.00171513	/	/	/	/	/
Hapmap48769-BTA-46039	rs41638008	19	56861094	0.00171513	/	/	/	/	/
Hapmap23398-BTA-136605	rs109268094	22	38303302	0.00171837	/	/	/	/	/
ARS-BFGL-NGS-110754	rs110673467	10	44219427	0.00172883	/	/	/	/	/
BTA-26956-no-rs	rs41576936	12	56304446	0.00173094	intron_variant	ENSBTAG00000065387	12	56065935	56417697
ARS-BFGL-NGS-67788	rs109754780	25	138382	0.00173095	/	/	/	/	/
BovineHD0600033988	rs136951936	6	118787056	0.00173561	/	/	/	/	/
BTA-106971-no-rs	rs41566251	8	32211746	0.00173561	/	/	/	/	/
Hapmap30268-BTA-146895	rs109105894	9	99396544	0.00173994	/	/	/	/	/
ARS-BFGL-NGS-5032	rs109598669	18	53132012	0.00174579	/	/	/	/	/
ARS-BFGL-NGS-10610	rs110192273	2	99398654	0.0017906	/	/	/	/	/
Hapmap50818-BTA-91110	rs41660040	15	9708615	0.00180628	/	/	/	/	/
BTB-01880011	rs42989777	26	27638508	0.00181107	/	/	/	/	/
BTA-16239-no-rs	rs41625329	1	151991418	0.00183111	/	/	/	/	/
ARS-BFGL-NGS-116880	rs110779951	6	15605513	0.00183111	/	/	/	/	/
BTA-59405-no-rs	rs109668295	10	19617303	0.00183111	/	/	/	/	/
ARS-BFGL-NGS-17264	rs109722813	11	105391422	0.00183111	/	/	/	/	/
Hapmap50195-BTA-105299	rs41603420	11	76615660	0.00183111	/	/	/	/	/
Hapmap38595-BTA-36915	rs41603224	15	44224325	0.00183111	/	/	/	/	/
Hapmap42375-BTA-96020	rs41665669	20	11339160	0.00183111	/	/	/	/	/
BTB-00654004	rs41819788	16	66901481	0.00183224	/	/	/	/	/
ARS-BFGL-NGS-10033	rs110527091	20	16474647	0.0018351	/	/	/	/	/
BTB-01203398	rs42360767	3	70851653	0.00186163	/	/	/	/	/
Hapmap24695-BTA-157524	rs111009315	28	45262079	0.00188397	/	/	/	/	/
Hapmap47409-BTA-78156	rs41656181	6	118517254	0.00188466	/	/	/	/	/
ARS-BFGL-NGS-119922	rs110393412	2	69753620	0.00190606	/	/	/	/	/
BTA-19592-no-rs	rs41577805	12	28854679	0.00190934	/	/	/	/	/
ARS-BFGL-NGS-112716	rs109901832	28	3785867	0.00191566	/	/	/	/	/
ARS-BFGL-NGS-108599	rs42231961	27	44026383	0.00193532	/	/	/	/	/
BTA-113886-no-rs	rs41612444	1	15489904	0.00197306	/	/	/	/	/
ARS-BFGL-NGS-97969	rs110764011	11	89497577	0.00197736	/	/	/	/	/
ARS-BFGL-NGS-111268	rs110864447	16	54046062	0.00198941	/	/	/	/	/
ARS-BFGL-NGS-27282	rs110309111	5	116577511	0.00199388	/	/	/	/	/
Hapmap46914-BTA-104737	rs41611799	19	60858006	0.00199885	/	/	/	/	/
ARS-BFGL-NGS-15072	rs42631431	11	13777315	0.00199927	/	/	/	/	/
BTB-00663761	rs41825001	16	78860229	0.00200453	intron_variant	NR5A2	16	78828955	78957232
BTB-00107988	rs43314908	2	106604939	0.00202305	/	/	/	/	/
ARS-BFGL-BAC-10919	rs110831457	14	31267746	0.00202305	/	/	/	/	/
Hapmap47611-BTA-42580	rs41636277	18	17823111	0.00202305	/	/	/	/	/
ARS-BFGL-NGS-119383	rs109030050	26	23339772	0.00202305	/	/	/	/	/
UA-IFASA-9607	rs41636168	2	44116574	0.00202724	/	/	/	/	/
Hapmap57657-rs29025501	rs29025501	13	3148348	0.00202724	/	/	/	/	/
Hapmap47099-BTA-76301	rs41652859	10	79895108	0.00202724	intron_variant	RAD51B	10	79661119	80287618
Hapmap47099-BTA-76301	rs41652859	10	79895108	0.00202724	intron_variant	ENSBTAG00000061249	10	79758716	79929502
Hapmap51273-BTA-62638	rs41646812	27	25697486	0.00202724	upstream_gene_variant	DUSP4	27	25678519	25693278
Hapmap48107-BTA-87507	rs41660908	11	21766263	0.00203584	/	/	/	/	/
Hapmap48108-BTA-87770	rs41662645	12	81586853	0.00203753	/	/	/	/	/
IDBv31100007082	NA	99	0	0.00204392	/	/	/	/	/
ARS-BFGL-NGS-18931	rs110619631	3	74234478	0.00204518	/	/	/	/	/
ARS-BFGL-NGS-29150	rs110140059	5	109333059	0.00204518	/	/	/	/	/
BTA-82825-no-rs	rs41591768	8	111121260	0.00204518	/	/	/	/	/
ARS-BFGL-NGS-116157	rs109601642	20	17581800	0.00204518	/	/	/	/	/
IDBv22900003964	NA	99	0	0.00204518	/	/	/	/	/
ARS-BFGL-NGS-103465	rs109801171	2	61822538	0.00206265	/	/	/	/	/
ARS-BFGL-NGS-19448	rs110063904	15	68123068	0.0020655	/	/	/	/	/
BovineHD2000006680	rs110083032	20	22234261	0.0020655	/	/	/	/	/
BTB-00499989	rs43705112	12	56953523	0.0020704	/	/	/	/	/
BTA-47092-no-rs	rs41572995	2	27374270	0.00208387	/	/	/	/	/
ARS-BFGL-NGS-44026	rs110565919	5	118848392	0.00208399	/	/	/	/	/
IDBv20400000923	NA	99	0	0.00209034	/	/	/	/	/
ARS-BFGL-NGS-117898	rs110923461	12	54202076	0.0020948	/	/	/	/	/
ARS-USMARC-186	rs110321166	10	8049873	0.00209847	/	/	/	/	/
BTB-00422746	rs43625049	10	47751227	0.00210108	/	/	/	/	/
ARS-BFGL-NGS-83866	rs110112100	11	31004983	0.00211865	intron_variant	LHCGR	11	30977106	31040327
ARS-BFGL-NGS-83866	rs110112100	11	31004983	0.00211865	intron_variant	GTF2A1L	11	30911287	31041616
BTA-29990-no-rs	rs41634999	12	73951988	0.00211865	intron_variant	HS6ST3	12	73363796	74075781
BovineHD2300009352	rs110520982	23	32474009	0.00211865	intron_variant	CARMIL1	23	32267101	32573701
BTA-71665-no-rs	rs41590633	4	95444050	0.00211865	/	/	/	/	/
UA-IFASA-2295	rs29012777	11	97754180	0.00211865	/	/	/	/	/
ARS-BFGL-NGS-105587	rs110005909	12	83225374	0.00211865	/	/	/	/	/
Hapmap30624-BTA-42324	rs41599615	18	10031353	0.00211865	/	/	/	/	/
IDBv32200009197	NA	99	0	0.00211865	/	/	/	/	/
ARS-BFGL-NGS-108617	rs110068335	5	91829138	0.00215639	/	/	/	/	/
ARS-BFGL-NGS-180	rs110016361	13	8737253	0.00215639	/	/	/	/	/
BTA-111224-no-rs	rs41566459	5	918129	0.0021568	/	/	/	/	/
ARS-BFGL-NGS-43211	rs110382564	12	11179949	0.00216068	/	/	/	/	/
ARS-BFGL-NGS-75113	rs42781882	17	4634690	0.00216068	/	/	/	/	/
ARS-BFGL-NGS-96729	rs108946356	10	10993080	0.00218558	/	/	/	/	/
BTB-00242750	rs43452402	6	7717403	0.0021894	/	/	/	/	/
ARS-BFGL-NGS-35963	rs110551793	2	105193025	0.00221185	/	/	/	/	/
ARS-BFGL-NGS-26123	rs109335308	11	82236437	0.00221431	/	/	/	/	/
ARS-BFGL-NGS-34563	rs109985544	11	24469874	0.00222394	/	/	/	/	/
BovineHD1300015931	rs133020524	13	55931113	0.00222394	/	/	/	/	/
BovineHD1500006290	rs111013377	15	24156753	0.00222394	/	/	/	/	/
BTA-85354-no-rs	rs41658228	9	23185304	0.00226633	/	/	/	/	/
ARS-BFGL-NGS-91325	rs109502735	17	56023773	0.00226973	/	/	/	/	/
ARS-BFGL-NGS-14591	rs108956519	17	20892863	0.00227212	/	/	/	/	/
ARS-BFGL-NGS-17240	rs110763926	22	27820332	0.00227693	/	/	/	/	/
IDBv20400000917	NA	99	0	0.0022811	/	/	/	/	/
IDBv20400000921	NA	99	0	0.0022811	/	/	/	/	/
BovineHD2300008402	rs137519841	23	29512071	0.00228748	/	/	/	/	/
BTA-95868-no-rs	rs41598694	X	108243497	0.00228748	/	/	/	/	/
BTB-00137106	rs43348908	3	77712209	0.00229952	/	/	/	/	/
Hapmap50325-BTA-35116	rs41666779	14	57728143	0.00230138	/	/	/	/	/
Hapmap26687-BTA-145356	rs43529069	15	45420078	0.00230138	/	/	/	/	/
ARS-BFGL-NGS-26417	rs109002403	19	40290103	0.00234348	/	/	/	/	/
BTB-00242660	rs43451112	6	7969025	0.0023482	/	/	/	/	/
ARS-USMARC-Parent-DQ786761-rs29012840	rs29012840	10	44103665	0.0023482	/	/	/	/	/
BTB-00563836	rs41734947	14	30818549	0.0023482	/	/	/	/	/
ARS-BFGL-BAC-15633	rs109952659	12	32508762	0.00236292	/	/	/	/	/
Hapmap32217-BTC-039812	rs109702548	6	45300844	0.00236417	/	/	/	/	/
Hapmap54627-rs29021621	rs29021621	12	60012041	0.00236417	/	/	/	/	/
BTB-00588098	rs41753833	15	26980225	0.00236417	/	/	/	/	/
ARS-BFGL-NGS-33216	rs108996267	15	16809081	0.00236464	/	/	/	/	/
BTB-01137783	rs42300153	10	53661155	0.00237041	/	/	/	/	/
ARS-BFGL-NGS-59251	rs110430859	15	8495973	0.00237527	/	/	/	/	/
BTA-91693-no-rs	rs41595923	4	3839615	0.00237794	/	/	/	/	/
BTB-01431728	rs42551362	11	35513097	0.00237794	/	/	/	/	/
BTB-00058404	rs43268082	1	132160169	0.00238808	/	/	/	/	/
ARS-BFGL-BAC-14209	rs43663508	11	13134752	0.00238808	/	/	/	/	/
ARS-BFGL-NGS-19822	rs110500644	10	22128700	0.00238872	/	/	/	/	/
ARS-BFGL-NGS-105142	rs110594836	2	106311320	0.00238922	/	/	/	/	/
ARS-BFGL-NGS-42607	rs43038503	12	10691145	0.00240375	/	/	/	/	/
ARS-BFGL-NGS-111454	rs109078272	27	18226356	0.00240708	/	/	/	/	/
ARS-BFGL-NGS-104662	rs43275130	1	140726958	0.00241043	/	/	/	/	/
Hapmap51480-BTA-67184	rs41588503	10	41790011	0.00241974	/	/	/	/	/
ARS-BFGL-NGS-116281	rs109610364	8	64795928	0.00242215	/	/	/	/	/
ARS-BFGL-NGS-10105	rs109972213	22	31052013	0.00242215	/	/	/	/	/
BTB-01202260	rs42361932	12	60040871	0.00243737	/	/	/	/	/
BTB-00613892	rs41779930	15	71237676	0.00243737	/	/	/	/	/
Hapmap43823-BTA-27227	rs41630064	1	34779787	0.00243916	intron_variant	ENSBTAG00000057617	1	34773786	34951502
Hapmap44144-BTA-82780	rs41661220	8	109218761	0.00243916	/	/	/	/	/
BTB-00348223	rs43554236	8	52474895	0.00243916	/	/	/	/	/
ARS-BFGL-NGS-103244	rs109336144	12	49395053	0.00243916	/	/	/	/	/
BTA-44117-no-rs	rs41583647	18	64188147	0.00243916	/	/	/	/	/
Hapmap45305-BTA-65247	rs41650024	29	29349012	0.00243916	/	/	/	/	/
ARS-BFGL-NGS-108256	rs110420994	X	108682506	0.00243916	/	/	/	/	/
ARS-BFGL-NGS-117030	rs110819246	2	84807787	0.00244928	/	/	/	/	/
ARS-BFGL-NGS-112367	rs109153449	8	91086691	0.00246294	/	/	/	/	/
Hapmap47138-BTA-95559	rs41598297	16	80490825	0.00246294	/	/	/	/	/
Hapmap51587-BTA-34220	rs41602502	13	18235268	0.00248034	/	/	/	/	/
BTB-01237150	rs41599309	12	50086737	0.00248209	/	/	/	/	/
ARS-BFGL-NGS-103170	rs110808866	16	55619955	0.0024901	/	/	/	/	/
Hapmap43392-BTA-88241	rs41596695	7	94421648	0.00249306	/	/	/	/	/
ARS-BFGL-NGS-113941	rs110366222	7	5675621	0.00249609	/	/	/	/	/
UA-IFASA-5403	rs41629784	14	43927711	0.00249609	/	/	/	/	/
IDBv20900001739_D	NA			0.00249703	/	/	/	/	/
BTA-54115-no-rs	rs41642489	22	30488276	0.00249812	/	/	/	/	/
BovineHD1800019053	rs136626911	18	65414412	0.00250319	/	/	/	/	/
ARS-BFGL-NGS-12401	rs110164007	19	49109006	0.00252458	intron_variant	BPTF	19	48996280	49128360
BTB-00502293	rs41671573	1	14587033	0.00252458	/	/	/	/	/
Hapmap40689-BTA-21639	rs41626906	12	35745306	0.00252458	/	/	/	/	/
ARS-BFGL-NGS-98754	rs41672734	12	85134208	0.00252458	/	/	/	/	/
BovineHD2000006673	rs109683697	20	22223584	0.00252458	/	/	/	/	/
BovineHD2000006679	rs110515392	20	22233266	0.00252458	/	/	/	/	/
BovineHD2000006674	rs110891206	20	22226753	0.00252458	/	/	/	/	/
BovineHD2000006681	rs132955507	20	22234812	0.00252458	/	/	/	/	/
BovineHD2000006676	rs134317852	20	22230996	0.00252458	/	/	/	/	/
BovineHD2000006677	rs137509134	20	22231544	0.00252458	/	/	/	/	/
BTB-01123173	rs42279610	6	15138307	0.00257353	/	/	/	/	/
Hapmap48195-BTA-116793	rs41617502	12	35581416	0.00257517	/	/	/	/	/
BovineHD2000006672	rs136518660	20	22222878	0.00257865	/	/	/	/	/
ARS-BFGL-NGS-36477	rs42847194	28	952364	0.00258608	/	/	/	/	/
ARS-BFGL-NGS-76886	rs110552259	21	61261222	0.00259547	/	/	/	/	/
BTB-00809334	rs41972464	21	19658065	0.00259666	/	/	/	/	/
Hapmap50488-BTA-84319	rs41663516	9	77095410	0.00260576	/	/	/	/	/
BTB-01528583	rs42651453	9	90719582	0.00260576	/	/	/	/	/
ARS-BFGL-NGS-108891	rs110408037	15	12788038	0.00260576	/	/	/	/	/
Hapmap45359-BTA-47978	rs41638293	2	71262694	0.00260626	/	/	/	/	/
Hapmap46836-BTA-55820	rs41587536	23	27923154	0.00260626	/	/	/	/	/
BTB-00979154	rs42138402	10	44521573	0.00261159	/	/	/	/	/
Hapmap49878-BTA-118994	rs41622973	12	51684230	0.00262597	/	/	/	/	/
BovineHD0300010328	rs133418149	3	33125697	0.00262802	/	/	/	/	/
ARS-BFGL-NGS-21400	rs41841528	17	57109193	0.00262802	/	/	/	/	/
Hapmap38124-BTA-81328	rs41588883	8	64903026	0.00263194	/	/	/	/	/
ARS-BFGL-NGS-26591	rs109095142	7	6166179	0.0026442	/	/	/	/	/
Hapmap57286-ss46526482	rs41256945	15	45667482	0.00264857	/	/	/	/	/
Hapmap44396-BTA-68407	rs43344669	3	82999534	0.00265102	/	/	/	/	/
Hapmap24009-BTA-154002	rs43755222	8	88986957	0.00265102	/	/	/	/	/
BTB-00468956	rs43674735	11	25464223	0.00265102	/	/	/	/	/
ARS-BFGL-NGS-33209	rs109508313	13	54663649	0.00265102	/	/	/	/	/
ARS-USMARC-Parent-DQ846692-rs29010281	rs29010281	14	76520018	0.00265102	/	/	/	/	/
ARS-USMARC-569	rs109650557	17	30360942	0.00265102	/	/	/	/	/
ARS-BFGL-NGS-24459	rs110961672	17	188233	0.00265102	/	/	/	/	/
Hapmap49089-BTA-23167	rs41578555	9	34196853	0.00265338	/	/	/	/	/
BTB-01575998	rs42689154	4	28847032	0.00265714	/	/	/	/	/
ARS-BFGL-NGS-105027	rs110410267	7	21490449	0.00265714	/	/	/	/	/
ARS-BFGL-NGS-66921	rs43557108	8	66334531	0.00265714	/	/	/	/	/
BTB-00353549	rs43557846	8	66308739	0.00265714	/	/	/	/	/
ARS-BFGL-NGS-115296	rs109735473	9	12269923	0.00265714	/	/	/	/	/
ARS-BFGL-NGS-102511	rs110845303	9	95425804	0.00265714	/	/	/	/	/
Hapmap43134-BTA-106590	rs41613692	15	18253196	0.00265714	/	/	/	/	/
BovineHD1800019057	rs42928432	18	65432619	0.00265714	/	/	/	/	/
BTA-98559-no-rs	rs41665630	21	53056400	0.00267046	/	/	/	/	/
BTA-19348-no-rs	rs41577752	8	67695502	0.00267219	/	/	/	/	/
BTA-85766-no-rs	rs41661779	12	50484765	0.00267219	/	/	/	/	/
ARS-BFGL-NGS-103743	rs41899728	18	62100326	0.0026745	/	/	/	/	/
ARS-BFGL-NGS-4774	rs110066189	7	14635618	0.00267834	/	/	/	/	/
BTB-01416427	rs42537334	19	52911677	0.00267834	/	/	/	/	/
Hapmap46285-BTA-121281	rs41619996	20	49029369	0.00267834	/	/	/	/	/
ARS-BFGL-NGS-21727	rs110881741	15	74332484	0.00269079	/	/	/	/	/
ARS-BFGL-NGS-40668	rs109916795	12	29031334	0.00269767	/	/	/	/	/
BTA-112805-no-rs	rs41569789	9	31810537	0.00269842	/	/	/	/	/
BovineHD4100014275	rs41919985	19	51402032	0.00270201	/	/	/	/	/
BovineHD0300010272	rs132872653	3	32938410	0.0027181	/	/	/	/	/
Hapmap48052-BTA-69153	rs43712964	3	6974248	0.00273286	/	/	/	/	/
BTB-01357570	rs42480979	5	3473832	0.00273286	/	/	/	/	/
ARS-BFGL-NGS-113475	rs110600771	2	97929853	0.00274255	/	/	/	/	/
Hapmap42197-BTA-38529	rs41635226	16	31382509	0.00274255	/	/	/	/	/
BTB-00203584	rs43413123	4	95415564	0.00275756	/	/	/	/	/
ARS-BFGL-NGS-107132	rs109118798	7	109076621	0.00275756	/	/	/	/	/
ARS-BFGL-NGS-52666	rs109138185	17	1107595	0.00275756	/	/	/	/	/
BTB-01199261	rs42356958	15	20435893	0.00276179	/	/	/	/	/
BovineHD3000013837	rs135814351	X	46546733	0.00276179	/	/	/	/	/
BTB-01789715	rs42899242	1	135889607	0.0027939	/	/	/	/	/
ARS-BFGL-NGS-12165	rs110603512	27	232640	0.00281797	/	/	/	/	/
BovineHD2000006687	rs110342518	20	22266103	0.00282823	/	/	/	/	/
BovineHD2000006685	rs110445393	20	22258146	0.00282823	/	/	/	/	/
ARS-BFGL-BAC-43143	rs110314690	25	1184038	0.00282823	/	/	/	/	/
Hapmap34322-BES8_Contig446_1023	rs43702522	3	110104792	0.00283719	/	/	/	/	/
BovineHD1000029473	rs136767380	10	101628784	0.00283719	/	/	/	/	/
ARS-BFGL-NGS-65247	rs41999045	22	13948704	0.00284819	intron_variant	ULK4	22	13850218	14372567
BTA-120677-no-rs	rs41622756	18	9328369	0.00286339	/	/	/	/	/
ARS-BFGL-NGS-6044	rs109398353	8	27162073	0.00286405	intron_variant	CNTLN	8	26894319	27246651
UA-IFASA-6308	rs41570287	8	27142034	0.00286405	intron_variant	CNTLN	8	26894319	27246651
ARS-BFGL-NGS-109474	rs42845407	20	15651653	0.00289268	/	/	/	/	/
Hapmap46738-BTA-98261	rs41566007	4	118321346	0.00290532	/	/	/	/	/
BTA-93819-no-rs	rs41667377	10	26367364	0.00290532	/	/	/	/	/
IDBv20700001551	NA	99	0	0.00290609	/	/	/	/	/
ARS-BFGL-BAC-35400	rs41256036	9	21165167	0.00291338	/	/	/	/	/
ARS-BFGL-NGS-74523	rs110894028	26	47341344	0.00291338	/	/	/	/	/
Hapmap60358-rs29018681	rs29018681	5	12670050	0.00291998	/	/	/	/	/
Hapmap23911-BTC-045488	rs109821203	6	104006008	0.00292722	/	/	/	/	/
ARS-BFGL-NGS-118432	rs109186122	2	82841690	0.00293573	/	/	/	/	/
ARS-BFGL-NGS-115024	rs43437736	5	86172885	0.00293573	/	/	/	/	/
Hapmap49960-BTA-32159	rs41627562	13	30989687	0.00293573	/	/	/	/	/
BovineHD1500020669	rs133785910	15	71638269	0.00293573	/	/	/	/	/
Hapmap58169-rs29027007	rs29027007	23	11432168	0.00293573	/	/	/	/	/
ARS-BFGL-NGS-88160	rs110764132	9	48088256	0.00293573	intron_variant	GRIK2	9	47887705	48618731
ARS-BFGL-NGS-87289	rs109046029	13	39957824	0.00293918	intron_variant	RALGAPA2	13	39906900	40188462
ARS-BFGL-NGS-23145	rs109343215	23	16476213	0.00295033	/	/	/	/	/
UA-IFASA-6240	rs41603148	14	65511994	0.00295219	/	/	/	/	/
ARS-BFGL-NGS-104206	rs110518606	23	19812881	0.00295219	/	/	/	/	/
Hapmap51443-BTA-40619	rs41584469	17	20996847	0.00295529	/	/	/	/	/
BTA-63276-no-rs	rs41649225	10	32433589	0.00297122	/	/	/	/	/
ARS-BFGL-BAC-6489	rs110748087	15	58411725	0.00297122	/	/	/	/	/
ARS-BFGL-NGS-114006	rs109737083	25	20114319	0.00297122	/	/	/	/	/
BTB-01641095	rs42759854	1	134467319	0.00297324	/	/	/	/	/
ARS-BFGL-NGS-22729	rs109630947	20	10909434	0.00297324	/	/	/	/	/
ARS-BFGL-BAC-30382	rs110546496	22	22081682	0.00301359	/	/	/	/	/
ARS-BFGL-NGS-12225	rs108979603	2	116797851	0.00301843	/	/	/	/	/
BTA-93295-no-rs	rs41664308	9	11698024	0.00301843	/	/	/	/	/
Hapmap43609-BTA-53126	rs41638550	16	56746817	0.00301843	/	/	/	/	/
BovineHD1800019002	rs132845902	18	65277811	0.00301843	/	/	/	/	/
BTB-00353784	rs43559481	2	55852340	0.00305153	/	/	/	/	/
BTB-00787483	rs41948928	20	50969848	0.00306278	/	/	/	/	/
Hapmap23419-BTC-059652	rs110828689	6	82314634	0.00307144	/	/	/	/	/
IDBv32200009183	NA	99	0	0.00307144	/	/	/	/	/
ARS-BFGL-NGS-104813	rs109255265	23	42931372	0.00307844	/	/	/	/	/
ARS-BFGL-NGS-113817	rs109783875	26	27343629	0.00307844	/	/	/	/	/
ARS-BFGL-NGS-114131	rs109057899	3	6950127	0.00310311	/	/	/	/	/
ARS-BFGL-NGS-94637	rs110327203	7	31557237	0.00311592	/	/	/	/	/
ARS-BFGL-NGS-117076	rs109435429	10	18442011	0.00313325	/	/	/	/	/
Hapmap50386-BTA-53775	rs41640890	22	22004775	0.00313325	/	/	/	/	/
BovineHD2400006783	rs110138144	24	25067287	0.00313325	/	/	/	/	/
BTB-00961910	rs42120378	27	23749731	0.00313325	/	/	/	/	/
IDBv21900002637	NA	99	0	0.00313325	/	/	/	/	/
ARS-BFGL-NGS-105750	rs42713924	8	89035762	0.00313724	/	/	/	/	/
ARS-BFGL-NGS-107963	rs108944640	28	26786093	0.0031416	/	/	/	/	/
ARS-BFGL-NGS-19947	rs110366420	6	57179884	0.00314207	intron_variant	ENSBTAG00000064350	6	57170073	57186480
ARS-BFGL-NGS-19947	rs110366420	6	57179884	0.00314207	intron_variant	PGM2	6	57145040	57182331
ARS-BFGL-NGS-101670	rs108953659	24	24873093	0.00314207	/	/	/	/	/
Hapmap32684-BTA-89476	rs41603949	3	93947936	0.00314309	/	/	/	/	/
Hapmap51026-BTA-67362	rs43711008	3	31545930	0.00314309	/	/	/	/	/
BTA-93538-no-rs	rs110720401	4	19957153	0.00314309	/	/	/	/	/
ARS-BFGL-NGS-38059	rs110840947	17	5829384	0.00314309	/	/	/	/	/
BTB-01240408	rs41701446	3	92027497	0.00315478	/	/	/	/	/
BTA-32863-no-rs	rs41630001	13	48233706	0.00320702	/	/	/	/	/
ARS-BFGL-NGS-112824	rs110277740	23	31286064	0.00320702	/	/	/	/	/
Hapmap59390-rs29023275	rs29023275	14	67508782	0.00320805	intron_variant	CPQ	14	66989973	67550443
BTB-00221770	rs43429347	12	53283788	0.00321158	/	/	/	/	/
BovineHD2400016915	rs135791594	24	58713249	0.00321807	/	/	/	/	/
Hapmap31932-BTC-042947	rs109872424	6	82350917	0.00328027	/	/	/	/	/
ARS-BFGL-NGS-54745	rs110650907	7	95762286	0.00328027	/	/	/	/	/
ARS-BFGL-NGS-101711	rs109776071	9	92300111	0.0032945	/	/	/	/	/
ARS-BFGL-NGS-2833	rs41815597	16	51188735	0.0032945	/	/	/	/	/
BTA-112974-no-rs	rs41607942	10	65247522	0.0032971	/	/	/	/	/
Hapmap50169-BTA-95809	rs41615118	12	29938065	0.0032971	/	/	/	/	/
ARS-BFGL-NGS-110580	rs109707305	10	102681999	0.00329944	/	/	/	/	/
Hapmap43161-BTA-116272	rs41567393	3	86160189	0.00331844	/	/	/	/	/
ARS-BFGL-NGS-42498	rs110536456	10	4968122	0.00331844	/	/	/	/	/
BTA-63757-no-rs	rs41607509	28	25060861	0.00331844	/	/	/	/	/
BTB-00705700	rs41872484	12	51024252	0.00332662	/	/	/	/	/
BTB-01332745	rs42457169	2	67213974	0.00333993	/	/	/	/	/
BovineHD4100006357	rs109301309	7	99017562	0.00333993	/	/	/	/	/
BTB-00127875	rs43342280	3	48207674	0.00334207	/	/	/	/	/
BTA-49283-no-rs	rs41635939	1	25426409	0.00334489	/	/	/	/	/
ARS-BFGL-NGS-81557	rs109803454	4	4282334	0.00335297	/	/	/	/	/
Hapmap51953-BTA-48787	rs41584722	2	96570370	0.00338076	/	/	/	/	/
ARS-BFGL-NGS-16627	rs110365407	5	10027908	0.00338076	/	/	/	/	/
ARS-BFGL-NGS-119271	rs110894651	5	20373701	0.00338076	/	/	/	/	/
BTA-25483-no-rs	rs41629415	27	8077538	0.00338076	/	/	/	/	/
IDBv20700001545	NA	99	0	0.00338076	/	/	/	/	/
ARS-BFGL-BAC-23853	rs110788911	14	45174382	0.003392	/	/	/	/	/
ARS-BFGL-NGS-100369	rs110959205	2	96410491	0.00340964	/	/	/	/	/
Hapmap55240-rs29011308	rs29011308	10	33774666	0.00341808	/	/	/	/	/
BTB-01413909	rs42541634	1	60562020	0.00342377	/	/	/	/	/
ARS-BFGL-BAC-20016	rs110214545	15	59916352	0.00343605	/	/	/	/	/
ARS-BFGL-NGS-81155	rs109443432	5	13271489	0.00343843	/	/	/	/	/
ARS-BFGL-NGS-115030	rs42093296	29	24109998	0.00345052	/	/	/	/	/
BTA-77421-no-rs	rs41653183	6	97781688	0.00347072	/	/	/	/	/
BTA-14388-rs29023151	rs29023151	22	23303686	0.00347461	/	/	/	/	/
BTB-01413341	rs42534666	26	5084073	0.00347906	intron_variant	PCDH15	26	4657603	5569857
ARS-BFGL-NGS-5096	rs110553100	8	712643	0.00349431	/	/	/	/	/
UA-IFASA-4785	rs29023181	14	71096693	0.00349431	/	/	/	/	/
IDBv20700001523	NA	99	0	0.00349669	/	/	/	/	/
Hapmap45933-BTA-53323	rs41639349	1	134528341	0.00351316	/	/	/	/	/
ARS-BFGL-NGS-116999	rs110267314	5	99656228	0.00351316	/	/	/	/	/
Hapmap58101-rs29011415	rs29011415	19	58290627	0.00354052	/	/	/	/	/
ARS-BFGL-NGS-96012	rs110752117	7	53101552	0.00354241	/	/	/	/	/
BTA-82693-no-rs	rs41591732	8	10625662	0.00355428	downstream_gene_variant	ELP3	8	10590600	10712508
BTA-82693-no-rs	rs41591732	8	10625662	0.00355428	intron_variant	ELP3	8	10590600	10712508
BTB-01267042	rs42393904	5	89568937	0.00355766	/	/	/	/	/
Hapmap24016-BTA-163187	rs109528133	12	50324576	0.00356334	/	/	/	/	/
ARS-BFGL-NGS-75571	rs109032291	20	67490207	0.00358684	/	/	/	/	/
BTA-31643-no-rs	rs41601432	1	60254737	0.00359421	/	/	/	/	/
Hapmap49806-BTA-95003	rs41662610	17	15740680	0.00359421	/	/	/	/	/
ARS-BFGL-NGS-587	rs110123789	27	44363069	0.00359421	/	/	/	/	/
UFL-rs109621328	rs109621328	7	53448291	0.00359877	/	/	/	/	/
ARS-BFGL-NGS-110680	rs110686512	17	4423257	0.00361596	/	/	/	/	/
BTA-54174-no-rs	rs41642519	22	35287744	0.00361596	/	/	/	/	/
BTA-81076-no-rs	rs41654657	8	47752370	0.00363054	/	/	/	/	/
Hapmap38209-BTA-22552	rs41624339	7	99845133	0.00364255	/	/	/	/	/
UA-IFASA-1686	rs29013705	9	19649248	0.00364255	/	/	/	/	/
BTB-01175761	rs42332853	7	57125713	0.00365978	/	/	/	/	/
BTB-00828197	rs41986867	16	56952563	0.00367249	/	/	/	/	/
ARS-BFGL-NGS-5845	rs110142841	9	102519092	0.00368892	/	/	/	/	/
ARS-BFGL-NGS-41264	rs110827069	1	48523202	0.00370417	/	/	/	/	/
ARS-BFGL-NGS-118001	rs42255362	3	72983839	0.00371833	/	/	/	/	/
BovineHD1800019046	rs110108778	18	65388052	0.00371833	/	/	/	/	/
Hapmap38918-BTA-84725	rs41665515	9	93430532	0.00373719	/	/	/	/	/
ARS-BFGL-NGS-54368	rs109450246	16	27572128	0.00376614	/	/	/	/	/
ARS-BFGL-NGS-32233	rs110977543	10	69199384	0.00377105	/	/	/	/	/
BTA-103292-no-rs	rs41566591	1	13979316	0.00379042	/	/	/	/	/
BovineHD0500003174	rs110678084	5	10875920	0.00379042	/	/	/	/	/
Hapmap41465-BTA-17283	rs41621828	9	51420838	0.00379042	/	/	/	/	/
Hapmap56619-rs29009970	rs29009970	16	40967694	0.00379042	/	/	/	/	/
BTA-38871-no-rs	rs41636413	16	40880683	0.00379042	/	/	/	/	/
BTA-53925-no-rs	rs41641572	22	25267209	0.00379042	/	/	/	/	/
Hapmap31306-BTC-054203	rs109727708	25	5301971	0.00379042	/	/	/	/	/
Hapmap45528-BTA-102311	rs41672046	X	114319576	0.00379042	/	/	/	/	/
BTB-01466122	rs42586161	3	83872828	0.00379042	intron_variant	PATJ	3	83535662	83936155
Hapmap33950-BES3_Contig483_1359	rs42007954	22	43569849	0.00380124	/	/	/	/	/
Hapmap60279-rs29011976	rs29011976	3	38984858	0.00380124	upstream_gene_variant	ENSBTAG00000015180	3	38980463	38982152
BTB-01465708	rs42587752	15	10860778	0.00382373	/	/	/	/	/
ARS-BFGL-NGS-83021	rs109390094	1	65937547	0.00383434	/	/	/	/	/
Hapmap49777-BTA-84987	rs41656430	9	100524834	0.00383434	/	/	/	/	/
ARS-BFGL-NGS-89323	rs109833647	19	54332392	0.00383434	/	/	/	/	/
ARS-BFGL-NGS-67889	rs42403227	21	52239094	0.00383434	/	/	/	/	/
BovineHD0200014160	rs132742723	2	48968495	0.003835	/	/	/	/	/
IDBv31900008646	NA	99	0	0.003835	/	/	/	/	/
ARS-BFGL-NGS-106374	rs109589106	2	123919123	0.00384093	/	/	/	/	/
BTB-00463045	rs43665044	11	15505664	0.00384338	intron_variant	LTBP1	11	15473810	15930106
Hapmap38558-BTA-102711	rs41612064	3	78642264	0.00386858	downstream_gene_variant	SGIP1	3	78579923	78811198
Hapmap38558-BTA-102711	rs41612064	3	78642264	0.00386858	intron_variant	SGIP1	3	78579923	78811198
Hapmap33033-BTA-149123	rs110544346	2	91520420	0.00386858	/	/	/	/	/
ARS-BFGL-NGS-110481	rs110345103	19	46279422	0.00386858	/	/	/	/	/
ARS-BFGL-NGS-64680	rs109290341	22	55177966	0.00386858	/	/	/	/	/
ARS-BFGL-NGS-112894	rs110017941	25	40862647	0.00386858	/	/	/	/	/
ARS-BFGL-NGS-53938	rs110539543	12	80766043	0.00387029	/	/	/	/	/
ARS-BFGL-NGS-7234	rs109543173	2	120818890	0.00387484	intron_variant	S100PBP	2	120817208	120848832
Hapmap43547-BTA-28238	rs41626074	12	39575324	0.00388159	/	/	/	/	/
ARS-BFGL-NGS-110120	rs109234078	6	103225703	0.0038818	/	/	/	/	/
ARS-BFGL-NGS-104256	rs110802010	28	41274638	0.00388723	/	/	/	/	/
ARS-BFGL-NGS-55038	rs109389113	16	66449642	0.00388795	/	/	/	/	/
ARS-BFGL-NGS-38579	rs110315613	10	13775125	0.00390938	5_prime_UTR_variant	ENSBTAG00000057379	10	13672283	13777367
BovineHD1500003593	rs136365736	15	14475956	0.00391555	/	/	/	/	/
BTA-56261-no-rs	rs41588538	23	32503046	0.00391555	/	/	/	/	/
ARS-BFGL-NGS-33744	rs110445071	2	79388083	0.00391616	/	/	/	/	/
ARS-BFGL-NGS-103099	rs110896475	25	1127441	0.00391616	/	/	/	/	/
Hapmap24251-BTA-145388	rs110247924	7	99024444	0.0039196	/	/	/	/	/
ARS-BFGL-NGS-92508	rs110838390	15	67386416	0.00392823	/	/	/	/	/
ARS-BFGL-NGS-45265	rs110935391	4	108608248	0.00394834	/	/	/	/	/
UA-IFASA-1370	rs17871058	29	44085769	0.00395164	/	/	/	/	/
ARS-BFGL-NGS-101983	rs110901772	10	60986053	0.00395164	intron_variant	GALK2	10	60924617	61080535
ARS-BFGL-NGS-101983	rs110901772	10	60986053	0.00395164	intron_variant	ENSBTAG00000061342	10	60965241	60998371
Hapmap22964-BTC-001504	rs110887798	14	8529243	0.0039851	/	/	/	/	/
ARS-BFGL-NGS-11676	rs42926781	17	15789785	0.0039851	/	/	/	/	/
ARS-BFGL-NGS-23235	rs109501196	16	67067114	0.0040439	/	/	/	/	/
BovineHD1600007206	rs135782233	16	25928979	0.00404572	/	/	/	/	/
ARS-BFGL-NGS-115239	rs109424088	1	60477492	0.00404892	/	/	/	/	/
BovineHD0300010370	rs43335099	3	33287171	0.00404892	/	/	/	/	/
IDBv32200009189	NA	99	0	0.00404892	/	/	/	/	/
ARS-BFGL-NGS-101968	rs109722926	18	7436396	0.00406609	intron_variant	CDYL2	18	7389327	7553534
Hapmap59803-rs29011136	rs29011136	15	14667911	0.00406609	/	/	/	/	/
ARS-BFGL-NGS-18856	rs109789954	9	103308910	0.00407507	/	/	/	/	/
ARS-BFGL-NGS-111815	NA	3	119179649	0.00411234	/	/	/	/	/
ARS-BFGL-NGS-60306	rs108959727	4	10841109	0.00411234	/	/	/	/	/
Hapmap49153-BTA-40430	rs41635650	5	84744746	0.00412798	/	/	/	/	/
ARS-BFGL-NGS-17400	rs109794697	15	23673146	0.00412798	/	/	/	/	/
IDBv32200009177	NA	99	0	0.00413724	/	/	/	/	/
IDBv32200009185	NA	99	0	0.00413724	/	/	/	/	/
IDBv32200009191	NA	99	0	0.00413724	/	/	/	/	/
IDBv32200009194	NA	99	0	0.00413724	/	/	/	/	/
BovineHD0300023259	rs134090738	3	80977721	0.00414371	/	/	/	/	/
BTB-01518094	rs42638414	20	70669729	0.00416926	/	/	/	/	/
ARS-BFGL-NGS-113933	rs41941388	4	39889039	0.00418514	/	/	/	/	/
BTA-25531-no-rs	rs41630444	10	30811491	0.00418514	/	/	/	/	/
ARS-BFGL-NGS-71904	rs109512083	19	26015315	0.00418514	/	/	/	/	/
Hapmap44044-BTA-24268	rs41632980	21	24278877	0.00418514	/	/	/	/	/
ARS-BFGL-NGS-111735	rs110785647	23	12997137	0.00418514	/	/	/	/	/
BTA-68192-no-rs	rs43708660	10	48728214	0.00419703	/	/	/	/	/
Hapmap52294-ss46526417	rs41256881	22	21326038	0.00420096	/	/	/	/	/
BTB-01366705	rs42490379	2	68911266	0.00422109	/	/	/	/	/
Hapmap26402-BTA-141183	rs109952000	3	28461525	0.00422109	/	/	/	/	/
ARS-BFGL-NGS-61040	rs110517728	5	96905414	0.00422109	/	/	/	/	/
BTB-01569466	rs42687393	11	9790265	0.00422109	/	/	/	/	/
Hapmap44678-BTA-18978	rs41576867	12	39249662	0.00422109	/	/	/	/	/
ARS-BFGL-BAC-30710	rs110265669	24	4209849	0.00422109	/	/	/	/	/
BTB-01784003	rs42898108	3	126499924	0.00422264	/	/	/	/	/
ARS-BFGL-BAC-33134	rs110780286	18	15634733	0.00423364	/	/	/	/	/
BTB-01885735	rs42997179	10	44185609	0.00424767	/	/	/	/	/
ARS-BFGL-NGS-30039	rs110204420	23	18781612	0.00424772	intron_variant	RUNX2	23	18593753	18944861
ARS-BFGL-NGS-112664	rs110986012	15	18581717	0.00424772	/	/	/	/	/
BTB-01131178	rs42289209	1	55359042	0.00427495	/	/	/	/	/
BTB-01770968	rs42880513	6	4123642	0.00428112	/	/	/	/	/
BTA-93899-no-rs	rs41667416	3	39143931	0.0042896	/	/	/	/	/
Hapmap49412-BTA-102739	rs41574261	12	38660049	0.00430639	/	/	/	/	/
Hapmap36758-SCAFFOLD311992_936	rs29016839	10	78044879	0.00430967	/	/	/	/	/
Hapmap52514-rs29024554	rs29024554	2	904065	0.00431103	/	/	/	/	/
BovineHD0300011730	rs135653830	3	37992013	0.00431103	/	/	/	/	/
BovineHD1300004033	rs110273084	13	14119217	0.00435566	/	/	/	/	/
ARS-BFGL-NGS-44610	rs17870685	22	49226530	0.00436465	/	/	/	/	/
BTB-00010729	rs43218341	1	22568717	0.00436465	intron_variant	SAMSN1	1	22510605	22675629
ARS-BFGL-NGS-10284	rs109289626	14	1733307	0.00438845	/	/	/	/	/
BTB-01059544	rs42218318	15	61098317	0.00439417	/	/	/	/	/
UA-IFASA-8667	rs41655549	X	138071757	0.0044108	/	/	/	/	/
BovineHD0900029184	rs109968773	9	100625191	0.00442185	/	/	/	/	/
UA-IFASA-5660	rs41640518	2	97861814	0.00443081	/	/	/	/	/
Hapmap44430-BTA-94402	rs41659883	9	17963354	0.00443081	/	/	/	/	/
Hapmap45714-BTA-77191	rs41655370	22	26719493	0.00443081	/	/	/	/	/
BovineHD1600007205	rs137134674	16	25923441	0.00444417	/	/	/	/	/
Hapmap36224-SCAFFOLD85606_7256	rs29023408	17	71318673	0.00445389	/	/	/	/	/
BovineHD1200011222	rs134274740	12	39380992	0.00445744	/	/	/	/	/
Hapmap44354-BTA-17069	rs41621125	15	63253454	0.00448096	/	/	/	/	/
ARS-BFGL-NGS-7605	rs109525637	19	10367765	0.00449105	/	/	/	/	/
IDBv32300009340	NA	99	0	0.00449988	/	/	/	/	/
ARS-BFGL-NGS-65941	rs110346167	7	99492904	0.00450046	/	/	/	/	/
BTA-45655-no-rs	rs41577559	19	46202442	0.00452086	/	/	/	/	/
BTB-00625769	rs41792997	16	1104865	0.00452781	/	/	/	/	/
ARS-BFGL-NGS-114245	rs109034772	16	55689680	0.00456342	/	/	/	/	/
Hapmap57442-rs29017608	rs29017608	9	58757994	0.00460919	/	/	/	/	/
ARS-BFGL-NGS-11560	rs109402386	2	8736092	0.00460921	/	/	/	/	/
ARS-BFGL-NGS-26875	rs110160296	29	25819074	0.0046111	/	/	/	/	/
Hapmap40914-BTA-122270	rs41624981	4	5604442	0.00461697	upstream_gene_variant	IKZF1	4	5505166	5599848
ARS-BFGL-NGS-32012	rs109848795	13	18457748	0.00461926	/	/	/	/	/
UA-IFASA-1690	rs29013708	2	135226321	0.0046286	/	/	/	/	/
BTA-91367-no-rs	rs41660770	15	59189699	0.0046286	/	/	/	/	/
ARS-BFGL-NGS-115036	rs108956854	14	66819485	0.00465222	/	/	/	/	/
Hapmap58252-rs29024363	rs29024363	5	781	0.00466613	/	/	/	/	/
Hapmap53612-rs29011400	rs29011400	6	18723072	0.00466613	/	/	/	/	/
ARS-BFGL-NGS-103483	rs110801385	7	104132699	0.00466613	/	/	/	/	/
Hapmap43777-BTA-115985	rs41566720	2	78455930	0.00466701	/	/	/	/	/
ARS-BFGL-NGS-24965	rs110530973	11	104182498	0.00466701	/	/	/	/	/
BovineHD0300001403	rs110779687	3	4491589	0.00467342	/	/	/	/	/
BTB-01479818	rs42602615	1	123876268	0.00477538	/	/	/	/	/
Hapmap59990-rs29016947	rs29016947	10	8778914	0.00478183	/	/	/	/	/
BovineHD2000006671	rs41608657	20	22220534	0.00478183	/	/	/	/	/
ARS-BFGL-NGS-1358	rs42279145	6	15731862	0.00478532	/	/	/	/	/
ARS-BFGL-NGS-5653	rs42342125	23	45386253	0.00479877	downstream_gene_variant	MAK	23	45349811	45399868
ARS-BFGL-NGS-5653	rs42342125	23	45386253	0.00479877	intron_variant	MAK	23	45349811	45399868
ARS-BFGL-NGS-112520	rs42370986	3	4410951	0.00482054	/	/	/	/	/
ARS-BFGL-NGS-1976	rs43569558	8	88237379	0.00483446	/	/	/	/	/
BTB-00462798	rs43668594	3	47820211	0.00484038	/	/	/	/	/
BTA-108798-no-rs	rs41615915	7	97393157	0.00484038	/	/	/	/	/
Hapmap50471-BTA-78923	rs41593199	7	52902976	0.00484695	/	/	/	/	/
BovineHD0900002665	rs137655073	9	10705314	0.00484695	/	/	/	/	/
UA-IFASA-9790	rs41578682	19	57968855	0.00484695	/	/	/	/	/
ARS-BFGL-NGS-85447	rs110891077	8	90503999	0.00485268	/	/	/	/	/
Hapmap34480-BES11_Contig223_1325	rs42760684	4	111744558	0.00489748	/	/	/	/	/
ARS-BFGL-NGS-1504	rs110272710	11	98871090	0.00489772	/	/	/	/	/
ARS-BFGL-BAC-20261	rs109788418	14	10271449	0.00496474	/	/	/	/	/
ARS-BFGL-NGS-102090	rs41963988	21	29624611	0.00496923	/	/	/	/	/
BovineHD0700029382	rs135639250	7	100497689	0.00496924	/	/	/	/	/
BTB-00217740	rs43424137	5	7180111	0.00497004	/	/	/	/	/
Hapmap35793-SCAFFOLD311748_23298	rs29016789	10	8204943	0.00497004	/	/	/	/	/
ARS-BFGL-NGS-42220	rs109132342	26	45149850	0.00497294	/	/	/	/	/
BovineHD1200013928	rs43699022	12	50718043	0.00497375	/	/	/	/	/
BovineHD2100009841	rs136431483	21	34350073	0.0049763	/	/	/	/	/
ARS-BFGL-NGS-112496	rs110785500	3	26099667	0.0049763	upstream_gene_variant	TRIM45	3	26099669	26109125
Hapmap52350-rs29018025	rs29018025	24	28598672	0.00501763	/	/	/	/	/
Hapmap32099-BTA-151095	rs110391990	6	85012545	0.00503278	/	/	/	/	/
BTB-01668289	rs42785571	7	68627428	0.00503278	/	/	/	/	/
ARS-BFGL-NGS-111231	rs109416621	19	1751396	0.00503278	/	/	/	/	/
ARS-BFGL-NGS-82401	rs109607946	27	38568007	0.00503278	/	/	/	/	/
Hapmap39407-BTA-45009	rs41642716	19	29999030	0.00504064	/	/	/	/	/
INRA-534	rs109552271	3	32052613	0.00504575	/	/	/	/	/
ARS-BFGL-NGS-42760	rs110297004	8	10320524	0.00504575	/	/	/	/	/
BTB-00433535	rs43640352	10	69785726	0.00504575	/	/	/	/	/
BTB-00622270	rs41785548	15	83970308	0.00504575	/	/	/	/	/
ARS-BFGL-NGS-113225	rs42840377	15	5144288	0.00504575	/	/	/	/	/
ARS-BFGL-NGS-60730	rs42809898	16	64840902	0.00504575	/	/	/	/	/
UA-IFASA-5735	rs41645295	24	26080792	0.00504575	/	/	/	/	/
ARS-BFGL-NGS-31744	rs110862887	26	14649423	0.00504575	missense_variant	MYOF	26	14623106	14803246
ARS-BFGL-NGS-55727	rs42433417	26	28784693	0.00508209	/	/	/	/	/
Hapmap42796-BTA-108223	rs41613354	3	2449969	0.00512597	/	/	/	/	/
BTA-68164-no-rs	rs43346196	3	64071923	0.00512597	/	/	/	/	/
UA-IFASA-6233	rs41633726	14	8480676	0.00512597	/	/	/	/	/
ARS-BFGL-NGS-88739	rs108956881	21	17880194	0.00512597	/	/	/	/	/
ARS-BFGL-NGS-16829	rs109531636	26	29698221	0.00512597	/	/	/	/	/
UA-IFASA-7185	rs109608291	2	120670908	0.00512597	intron_variant	AK2	2	120653509	120677179
BovineHD0200037070	rs109437527	2	127664126	0.00512979	/	/	/	/	/
BTA-18952-no-rs	rs41576862	24	10705866	0.00513554	/	/	/	/	/
ARS-BFGL-NGS-11968	rs108945285	18	11363306	0.00514071	/	/	/	/	/
ARS-BFGL-NGS-107176	rs108960536	12	33536210	0.00518282	intron_variant	ATP8A2	12	33379873	33873438
Hapmap27228-BTA-161652	rs42450172	5	13011000	0.00518553	/	/	/	/	/
BTA-86829-no-rs	rs41592228	8	84446493	0.00519697	/	/	/	/	/
ARS-BFGL-NGS-104216	rs109184928	26	14729936	0.00519697	/	/	/	/	/
ARS-BFGL-NGS-116543	rs108961208	17	52161664	0.00520505	5_prime_UTR_variant	SNRNP35	17	52138741	52168904
ARS-BFGL-NGS-116543	rs108961208	17	52161664	0.00520505	intron_variant	SNRNP35	17	52138741	52168904
ARS-BFGL-NGS-116543	rs108961208	17	52161664	0.00520505	splice_polypyrimidine_tract_variant	SNRNP35	17	52138741	52168904
ARS-BFGL-NGS-116543	rs108961208	17	52161664	0.00520505	splice_region_variant	SNRNP35	17	52138741	52168904
Hapmap45926-BTA-37577	rs41634521	15	71274324	0.00520992	/	/	/	/	/
ARS-BFGL-NGS-103873	rs110175540	21	28283039	0.00520992	/	/	/	/	/
ARS-BFGL-NGS-1692	rs110835125	10	102544951	0.00527522	/	/	/	/	/
ARS-BFGL-NGS-88344	rs109267839	6	28777165	0.0052893	/	/	/	/	/
ARS-BFGL-BAC-11044	rs110416269	1	12805406	0.00529066	/	/	/	/	/
BTA-102407-no-rs	rs41610629	3	80767668	0.00529999	/	/	/	/	/
ARS-BFGL-NGS-20486	rs43118932	10	93946634	0.0053209	/	/	/	/	/
Hapmap54321-rs29009603	rs29009603	18	17996725	0.0053209	/	/	/	/	/
UA-IFASA-7997	rs41652277	29	40227347	0.00532352	/	/	/	/	/
ARS-BFGL-NGS-115324	rs109654096	21	52385916	0.00532587	/	/	/	/	/
Hapmap54047-ss46526768	rs41257219	5	108208913	0.00534669	/	/	/	/	/
BTA-91769-no-rs	rs41612816	9	16177638	0.00534669	/	/	/	/	/
BTB-01839492	rs42946550	12	57661486	0.00534669	/	/	/	/	/
BovineHD1900016079	rs41927581	19	56865748	0.00534669	/	/	/	/	/
INRA-196	rs110152986	3	43157454	0.00535432	/	/	/	/	/
Hapmap56899-rs29010305	rs29010305	28	25421150	0.00537164	/	/	/	/	/
Hapmap59092-rs29024583	rs29024583	1	48425887	0.00537686	/	/	/	/	/
ARS-BFGL-NGS-75531	rs110034224	23	30662593	0.00537756	/	/	/	/	/
Hapmap42923-BTA-36604	rs41630307	1	77485396	0.00537861	/	/	/	/	/
ARS-BFGL-NGS-12631	rs110736533	14	9300228	0.00538559	/	/	/	/	/
Hapmap54951-rs29010185	rs29010185	29	14788465	0.00539088	/	/	/	/	/
Hapmap52306-rs29012938	rs29012938	22	4533470	0.00539088	intron_variant	RBMS3	22	2984947	4652965
ARS-BFGL-NGS-84565	rs109843335	7	5751910	0.00541226	/	/	/	/	/
ARS-BFGL-NGS-81995	rs41933028	19	58188793	0.00541226	/	/	/	/	/
BTB-01908398	rs43015679	17	14668093	0.00541707	/	/	/	/	/
IDBv20500001095	NA	99	0	0.00541707	/	/	/	/	/
IDBv22000003143	NA	99	0	0.00541975	/	/	/	/	/
BTB-00315110	rs43519452	7	62956627	0.00544384	/	/	/	/	/
ARS-BFGL-NGS-63980	rs109085217	2	128790277	0.00544971	intron_variant	MYOM3	2	128788282	128840064
ARS-BFGL-NGS-63980	rs109085217	2	128790277	0.00544971	intron_variant	ENSBTAG00000062543	2	128751277	128800053
Hapmap54815-rs29020074	rs29020074	1	125350385	0.00548079	/	/	/	/	/
BTA-85449-no-rs	rs41659184	8	14456413	0.00548079	/	/	/	/	/
ARS-BFGL-NGS-24541	rs42003034	22	24246395	0.00549346	intron_variant	CNTN4	22	23254010	24279957
ARS-BFGL-NGS-102466	rs109812817	1	157276473	0.00549346	/	/	/	/	/
BTA-119412-no-rs	rs41617713	20	48611257	0.00549346	/	/	/	/	/
BTA-68781-no-rs	rs43711373	23	30711619	0.00552074	/	/	/	/	/
ARS-BFGL-NGS-61102	rs109744657	2	63432710	0.00553019	/	/	/	/	/
ARS-BFGL-NGS-79080	rs110621259	16	69342974	0.00553019	/	/	/	/	/
ARS-BFGL-NGS-43780	rs42284806	6	15437125	0.00553092	/	/	/	/	/
ARS-BFGL-NGS-112465	rs43383834	4	40881695	0.0055575	upstream_gene_variant	ENSBTAG00000066532	4	40883660	40962628
BTA-34172-no-rs	rs41627495	13	2456626	0.0055575	/	/	/	/	/
BTB-00266777	rs43473629	15	69307123	0.0055575	/	/	/	/	/
ARS-BFGL-NGS-81580	rs110995249	21	15522832	0.0055575	/	/	/	/	/
BTB-01354898	rs42480223	29	14271174	0.0055575	/	/	/	/	/
BTB-00274746	rs43482454	6	101134254	0.00559479	/	/	/	/	/
Hapmap51035-BTA-71047	rs41652933	4	67078172	0.00560933	/	/	/	/	/
Hapmap53226-rs29020573	rs29020573	28	45216206	0.00562415	/	/	/	/	/
ARS-BFGL-BAC-11761	rs110055168	1	19709807	0.00564086	/	/	/	/	/
ARS-BFGL-NGS-81286	rs42009499	22	45118438	0.0056435	/	/	/	/	/
ARS-BFGL-NGS-71592	rs109134830	4	3516845	0.00564374	/	/	/	/	/
BTA-86895-no-rs	rs41593240	16	15487159	0.00565008	/	/	/	/	/
ARS-BFGL-NGS-114115	rs110061505	8	76152259	0.00566305	/	/	/	/	/
BovineHD2100008533	rs43020769	21	29660419	0.00567217	/	/	/	/	/
ARS-BFGL-NGS-42035	rs108977638	1	127582361	0.00568092	intron_variant	ZBTB38	1	127529608	127670100
Hapmap54455-rs29016036	rs29016036	1	87524347	0.00568092	intron_variant	MRPL47	1	87518793	87536139
ARS-BFGL-NGS-40009	rs109598646	5	116841887	0.00568276	/	/	/	/	/
BTA-65964-no-rs	rs43706194	23	18197600	0.00569657	/	/	/	/	/
BTA-84833-no-rs	rs110618097	9	94407624	0.00570865	/	/	/	/	/
ARS-BFGL-NGS-55629	rs110669568	17	8345877	0.00573266	intron_variant	IQCM	17	8111527	8542681
Hapmap55935-rs29020117	rs29020117	14	68856411	0.0057487	/	/	/	/	/
ARS-BFGL-NGS-4650	rs108955357	14	73136888	0.005756	/	/	/	/	/
Hapmap52146-ss46526966	rs41257412	9	95952795	0.0057721	/	/	/	/	/
Hapmap55890-rs29027310	rs29027310	17	23724251	0.0057721	/	/	/	/	/
UA-IFASA-5934	rs41640352	19	59147851	0.0057721	/	/	/	/	/
ARS-BFGL-NGS-77204	rs109570372	22	13603699	0.00578099	/	/	/	/	/
BTB-01246946	rs41862338	10	71760152	0.00580173	/	/	/	/	/
ARS-BFGL-NGS-116145	rs42246196	3	125669302	0.00580552	/	/	/	/	/
BTB-00061551	rs43271751	1	132852921	0.00581749	intron_variant	STAG1	1	132419461	132923495
BTA-102722-no-rs	rs41601871	3	98745196	0.00583138	/	/	/	/	/
ARS-BFGL-NGS-72592	rs110652793	6	68821615	0.00583138	/	/	/	/	/
ARS-BFGL-NGS-115623	rs109280551	11	102153173	0.00583138	/	/	/	/	/
ARS-BFGL-NGS-12461	rs109002945	24	29120621	0.00583138	/	/	/	/	/
ARS-BFGL-NGS-87277	rs42730765	13	83717589	0.00584431	/	/	/	/	/
BTB-00580562	rs41745075	15	10590633	0.00586403	/	/	/	/	/
Hapmap49552-BTA-28187	rs41626032	24	10528315	0.00588	/	/	/	/	/
ARS-BFGL-NGS-112243	rs109807979	11	101022540	0.00589285	/	/	/	/	/
BTA-120109-no-rs	rs41568054	18	20429741	0.00589285	/	/	/	/	/
BTA-86837-no-rs	rs41592230	20	16044811	0.00589285	/	/	/	/	/
Hapmap32072-BTA-142491	rs110857115	4	104117505	0.00591499	/	/	/	/	/
BovineHD0300008333	rs136991429	3	26217861	0.00592065	intron_variant	CD101	3	26202268	26244718
BTB-01160731	rs42320735	2	55927141	0.00592065	/	/	/	/	/
BTB-00110695	rs43323794	2	113704008	0.00592065	/	/	/	/	/
ARS-BFGL-NGS-116288	rs43332879	2	140250152	0.00592065	/	/	/	/	/
Hapmap52326-rs29020672	rs29020672	3	39978795	0.00592065	/	/	/	/	/
Hapmap51027-BTA-67630	rs41589527	3	39841272	0.00592065	/	/	/	/	/
Hapmap24004-BTA-151710	rs109860763	4	116625459	0.00592065	/	/	/	/	/
Hapmap53311-rs29018232	rs29018232	10	38856220	0.00592065	/	/	/	/	/
Hapmap40849-BTA-98725	rs41594578	10	68604117	0.00592065	/	/	/	/	/
ARS-BFGL-NGS-87618	rs42599012	10	41621480	0.00592065	/	/	/	/	/
BovineHD1100010500	rs111020066	11	35450460	0.00592065	/	/	/	/	/
BTA-27677-no-rs	rs41577934	17	1555188	0.00592065	/	/	/	/	/
ARS-BFGL-NGS-118121	rs109063603	21	44907303	0.00592065	/	/	/	/	/
BTA-56736-no-rs	rs41641381	23	45838590	0.00592065	/	/	/	/	/
ARS-BFGL-NGS-84624	rs110452931	16	73801988	0.00592838	/	/	/	/	/
IDBv20400000890	NA	99	0	0.00592838	/	/	/	/	/
ARS-BFGL-NGS-41469	rs110293716	12	58733168	0.0059382	/	/	/	/	/
ARS-BFGL-NGS-91541	rs110882084	24	30760990	0.0059382	/	/	/	/	/
ARS-BFGL-NGS-79902	rs110847663	9	62990077	0.00600327	/	/	/	/	/
Hapmap34360-BES2_Contig202_1418	rs43708481	5	1854424	0.00602315	/	/	/	/	/
ARS-BFGL-NGS-13749	rs42734649	6	68748125	0.00602315	/	/	/	/	/
BTB-01171793	rs42331035	21	51833198	0.00602315	/	/	/	/	/
IDBv30800006706	NA	99	0	0.00602315	/	/	/	/	/
Hapmap47699-BTA-68564	rs41601689	3	89433789	0.00602386	/	/	/	/	/
BTA-29249-no-rs	rs41580406	21	30058397	0.00603085	/	/	/	/	/
ARS-BFGL-NGS-105783	rs110122393	5	115733563	0.0060357	/	/	/	/	/
ARS-BFGL-NGS-113698	rs109859315	14	70358208	0.0060357	/	/	/	/	/
UA-IFASA-8063	rs41567314	14	70387887	0.0060357	/	/	/	/	/
ARS-BFGL-NGS-110327	rs109706807	29	29714977	0.0060357	/	/	/	/	/
Hapmap42029-BTA-99514	rs41669622	7	28873506	0.00603797	/	/	/	/	/
ARS-BFGL-NGS-38116	rs109384672	8	100308341	0.00603797	/	/	/	/	/
ARS-BFGL-NGS-72356	rs108962686	19	36915204	0.00603797	/	/	/	/	/
BTB-00868129	rs42030613	23	46538985	0.00603797	/	/	/	/	/
ARS-BFGL-NGS-63536	rs110278018	27	12873213	0.00603797	/	/	/	/	/
ARS-BFGL-NGS-72356	rs108962686	19	36285278	0.00603797	upstream_gene_variant	LRRC59	19	36285629	36297386
BovineHD4100011085	rs109572493	14	11241295	0.00610934	/	/	/	/	/
ARS-BFGL-NGS-14644	rs110200583	1	9114098	0.00613841	/	/	/	/	/
Hapmap58965-rs29015249	rs29015249	18	24862274	0.00613841	/	/	/	/	/
IDBv20400000874	NA	99	0	0.00615048	/	/	/	/	/
ARS-BFGL-NGS-33132	rs41669146	4	123116777	0.00615673	/	/	/	/	/
BTB-00745875	rs41908835	19	29483931	0.00615673	/	/	/	/	/
ARS-BFGL-NGS-41698	rs110170669	5	93060740	0.00616171	/	/	/	/	/
BTB-00086968	rs43295863	2	24221002	0.00616898	/	/	/	/	/
BTA-107309-no-rs	rs41604491	11	80283508	0.00616898	/	/	/	/	/
BovineHD2500009747	rs110395783	25	35389095	0.00617061	/	/	/	/	/
Hapmap41959-BTA-74725	rs41654447	5	99949754	0.00617062	intron_variant	CLEC12A	5	99947413	99961046
Hapmap58660-rs29011628	rs29011628	3	39097420	0.00618343	/	/	/	/	/
ARS-BFGL-NGS-13217	rs110051707	23	45610982	0.00618908	/	/	/	/	/
ARS-BFGL-NGS-117763	rs110253089	6	109108015	0.00619218	/	/	/	/	/
ARS-BFGL-NGS-40066	rs109867544	21	18077750	0.00621633	/	/	/	/	/
BTA-56614-no-rs	rs110399156	23	45753991	0.00621633	/	/	/	/	/
BTA-77293-no-rs	rs41604128	10	81077006	0.00621633	intron_variant	GALNT16	10	81046037	81147943
UA-IFASA-4515	rs29016342	23	8289524	0.00626208	/	/	/	/	/
Hapmap47070-BTA-64758	rs41648853	28	1060716	0.00626716	/	/	/	/	/
ARS-BFGL-NGS-110586	rs110596173	3	98117915	0.00627852	intron_variant	ENSBTAG00000059671	3	98109319	98140688
ARS-BFGL-NGS-32722	rs109294498	11	92804942	0.00627852	intron_variant	TTLL11	11	92714935	92985090
Hapmap49560-BTA-29329	rs41632459	2	136044919	0.00627852	/	/	/	/	/
ARS-BFGL-NGS-103148	rs110377056	10	36572426	0.00627852	/	/	/	/	/
BTB-00266144	rs43472696	12	59437039	0.00627852	/	/	/	/	/
UA-IFASA-9744	rs41565199	14	16787645	0.00627852	/	/	/	/	/
UA-IFASA-6444	rs41629782	14	43740951	0.00627852	/	/	/	/	/
BovineHD1700021251	rs110393759	17	72742097	0.00627852	/	/	/	/	/
Hapmap58330-rs29012425	rs29012425	17	991153	0.00627852	/	/	/	/	/
IDBv21700002308	NA	99	0	0.00627852	/	/	/	/	/
IDBv21700002309	NA	99	0	0.00627852	/	/	/	/	/
IDBv21700002313	NA	99	0	0.00627852	/	/	/	/	/
IDBv21700002315	NA	99	0	0.00627852	/	/	/	/	/
IDBv21900002630	NA	99	0	0.00627852	/	/	/	/	/
IDBv31700008220	NA	99	0	0.00627852	/	/	/	/	/
ARS-BFGL-NGS-21779	rs109140210	X	91870138	0.00627852	/	/	/	/	/
ARS-BFGL-NGS-88296	rs109566690	19	11970132	0.00628479	/	/	/	/	/
BTB-00462925	rs43669621	3	50585133	0.00629723	/	/	/	/	/
IDBv21700002297	NA	99	0	0.00631216	/	/	/	/	/
ARS-BFGL-NGS-105708	rs110537181	15	67734760	0.00631658	/	/	/	/	/
BovineHD1600007207	rs109589330	16	25933132	0.00631658	/	/	/	/	/
ARS-BFGL-BAC-41588	rs42046190	24	11311755	0.00633682	/	/	/	/	/
IDBv21700002310	NA	99	0	0.00633682	/	/	/	/	/
ARS-BFGL-NGS-36479	rs110190244	6	41062876	0.00634159	/	/	/	/	/
ARS-BFGL-NGS-3456	rs110878072	11	80662877	0.00636026	/	/	/	/	/
ARS-BFGL-NGS-15557	rs109461145	2	55947403	0.00637366	/	/	/	/	/
BTB-00393850	rs43598794	9	56651540	0.00637648	/	/	/	/	/
Hapmap58858-rs29023597	rs29023597	22	28569757	0.00641416	/	/	/	/	/
BovineHD0600030162	rs110139581	6	107202541	0.0064199	/	/	/	/	/
Hapmap38876-BTA-109334	rs110195627	11	85906433	0.0064199	/	/	/	/	/
ARS-BFGL-NGS-112847	rs109314408	22	22634868	0.0064199	/	/	/	/	/
BTA-104215-no-rs	rs41610224	6	67924407	0.00642375	/	/	/	/	/
BTB-00881459	rs42044616	24	11259399	0.00643068	/	/	/	/	/
ARS-BFGL-NGS-83971	rs41759484	21	52771584	0.00644236	/	/	/	/	/
Hapmap39997-BTA-42072	rs41634913	17	2922118	0.00645073	intron_variant	PLRG1	17	2912573	2931086
Hapmap39997-BTA-42072	rs41634913	17	2922118	0.00645073	upstream_gene_variant	FGB	17	2893368	2919644
BTA-13956-no-rs	rs29018911	14	59693196	0.00645073	/	/	/	/	/
UA-IFASA-5274	rs42381183	14	12786338	0.00645073	/	/	/	/	/
BTA-68535-no-rs	rs41592540	3	83306806	0.00648383	/	/	/	/	/
ARS-BFGL-NGS-30073	rs109984167	20	24697526	0.00648383	/	/	/	/	/
ARS-BFGL-NGS-45990	rs110021938	21	13937115	0.00648954	/	/	/	/	/
ARS-BFGL-NGS-104311	rs110543542	16	58431049	0.0065019	/	/	/	/	/
ARS-BFGL-NGS-116348	rs110450753	23	12027791	0.0065019	/	/	/	/	/
BTB-00010930	rs43219642	1	22642482	0.0065019	intron_variant	SAMSN1	1	22510605	22675629
BTB-00010930	rs43219642	1	22642482	0.0065019	upstream_gene_variant	SAMSN1	1	22510605	22675629
BTA-115038-no-rs	rs41618890	9	18008701	0.00653303	/	/	/	/	/
BovineHD2600013394	rs109556368	26	46927545	0.00656333	/	/	/	/	/
ARS-BFGL-NGS-15657	rs109371613	23	14756959	0.00664067	/	/	/	/	/
BTA-83739-no-rs	rs41659766	9	55338203	0.00667962	/	/	/	/	/
ARS-BFGL-NGS-108281	rs110164167	27	35929590	0.00668454	intron_variant	ZMAT4	27	35579543	35955896
Hapmap51681-BTA-110411	rs41614833	20	18882445	0.00668455	/	/	/	/	/
ARS-BFGL-NGS-116185	rs109555056	10	47782815	0.00670413	/	/	/	/	/
BTA-120479-no-rs	rs41622079	1	151909846	0.00671563	/	/	/	/	/
Hapmap43049-BTA-78931	rs41593206	7	52788724	0.00672964	/	/	/	/	/
IDBv21900002627	NA	99	0	0.00672964	/	/	/	/	/
ARS-BFGL-NGS-17187	rs108979561	19	29349255	0.00673738	/	/	/	/	/
ARS-BFGL-NGS-37190	rs110469899	28	25771595	0.00673738	/	/	/	/	/
ARS-BFGL-NGS-65689	rs110608407	8	23493443	0.00674053	/	/	/	/	/
Hapmap43017-BTA-69173	rs43712972	1	32036293	0.00675956	/	/	/	/	/
ARS-BFGL-NGS-33324	rs109521795	3	28061335	0.00675961	/	/	/	/	/
ARS-BFGL-NGS-118811	rs110819809	14	39439978	0.00676947	/	/	/	/	/
ARS-BFGL-NGS-104248	rs109652151	3	26064913	0.00679399	/	/	/	/	/
BTB-01250839	rs41969117	10	42432658	0.00679399	/	/	/	/	/
ARS-BFGL-NGS-5018	rs110810507	28	44939077	0.00679399	/	/	/	/	/
BovineHD2900005985	rs110100206	29	20755144	0.00681449	/	/	/	/	/
BTB-01123876	rs42279211	6	15792624	0.00682261	/	/	/	/	/
ARS-BFGL-NGS-27219	rs109928644	18	9085407	0.00682544	/	/	/	/	/
BTB-00256073	rs43468063	99	0	0.00682552	/	/	/	/	/
ARS-BFGL-NGS-110734	rs109935032	6	83314926	0.00686318	/	/	/	/	/
Hapmap51510-BTA-87075	rs41593284	7	97861341	0.00688273	/	/	/	/	/
BTA-27838-no-rs	rs41632128	23	2260341	0.00689253	/	/	/	/	/
BTB-00709083	rs41875144	7	61645991	0.00696773	/	/	/	/	/
ARS-BFGL-NGS-35411	rs109073558	11	13521427	0.00697523	/	/	/	/	/
BTB-00140947	rs43354730	3	89275156	0.00698048	/	/	/	/	/
BovineHD1400019924	rs133438098	14	71104221	0.00698048	/	/	/	/	/
ARS-BFGL-NGS-20403	rs43371159	3	125868208	0.00702636	/	/	/	/	/
BTB-00614032	rs41776468	15	71013018	0.00702636	/	/	/	/	/
ARS-BFGL-NGS-60965	rs42037290	24	5778968	0.00702636	/	/	/	/	/
BovineHD1600007125	rs136492310	16	25612769	0.00706984	/	/	/	/	/
BTB-00133212	rs43338539	6	88656290	0.0070791	/	/	/	/	/
ARS-BFGL-NGS-58114	rs110507211	22	47510478	0.0070791	/	/	/	/	/
ARS-BFGL-NGS-20482	rs109768643	11	96076503	0.00711283	/	/	/	/	/
UA-IFASA-5940	rs41578350	11	11041621	0.00715233	/	/	/	/	/
Hapmap44352-BTA-16069	rs41625239	17	19975119	0.00715233	/	/	/	/	/
UA-IFASA-8533	rs41644917	19	41032288	0.00715233	/	/	/	/	/
BovineHD2600013706	rs43746346	26	47613033	0.00718518	/	/	/	/	/
ARS-BFGL-NGS-92946	rs41679621	13	16399441	0.00718561	/	/	/	/	/
BTA-54331-no-rs	rs110588286	1	11818997	0.0072138	/	/	/	/	/
ARS-BFGL-NGS-116292	rs110704596	5	53815448	0.0072322	/	/	/	/	/
BTB-00962989	rs42121947	3	99188015	0.00725059	/	/	/	/	/
ARS-BFGL-BAC-19446	rs110355770	15	14583394	0.00726819	/	/	/	/	/
ARS-BFGL-NGS-25338	rs110224566	2	73412080	0.00727821	/	/	/	/	/
ARS-BFGL-NGS-90520	rs109257045	5	115603974	0.00727821	/	/	/	/	/
ARS-BFGL-NGS-21302	rs41692756	13	55973589	0.00727821	/	/	/	/	/
Hapmap42716-BTA-88423	rs41665076	1	21629263	0.00728265	/	/	/	/	/
Hapmap34939-BES1_Contig527_922	rs43708448	13	10302310	0.00728265	/	/	/	/	/
ARS-USMARC-Parent-DQ888310-rs29012422	rs29012422	17	887216	0.00728265	/	/	/	/	/
ARS-BFGL-BAC-27373	rs41838083	17	9781492	0.00728265	/	/	/	/	/
BTA-54736-no-rs	rs41644500	22	2947011	0.00728265	/	/	/	/	/
BTB-00109704	rs43322304	2	113109388	0.00731915	/	/	/	/	/
Hapmap47288-BTA-42323	rs41635447	18	10852558	0.00731915	/	/	/	/	/
BTB-00786292	rs41949929	20	46035562	0.00731915	/	/	/	/	/
Hapmap55554-ss46526312	rs41255451	5	25102148	0.00736375	/	/	/	/	/
Hapmap26317-BTC-059618	rs110291935	6	82253271	0.00736375	/	/	/	/	/
ARS-BFGL-NGS-112757	rs109534312	3	104352203	0.00737548	/	/	/	/	/
BovineHD0300013828	rs109266894	3	45280985	0.00737951	/	/	/	/	/
BTA-102514-no-rs	rs41601839	15	4944846	0.00737951	/	/	/	/	/
ARS-BFGL-NGS-28504	rs109751693	19	44403315	0.00737951	/	/	/	/	/
BTB-00935571	rs42096596	26	26547375	0.00737951	/	/	/	/	/
ARS-BFGL-NGS-55619	rs108951486	15	25033715	0.00738049	/	/	/	/	/
IDBv32000008889	NA	99	0	0.00740354	/	/	/	/	/
IDBv20700001566	NA	99	0	0.00740486	/	/	/	/	/
ARS-BFGL-NGS-22697	rs109660569	4	1386888	0.00741376	/	/	/	/	/
ARS-BFGL-NGS-4476	rs110298680	20	20358649	0.00742324	/	/	/	/	/
ARS-BFGL-NGS-548	rs109571054	1	10523098	0.00742324	intron_variant	APP	1	10231785	10543974
BTA-81053-no-rs	rs41654637	8	39910889	0.00742355	/	/	/	/	/
BovineHD1100029728	rs109397114	11	102191124	0.00742917	/	/	/	/	/
BTB-01157292	rs42312419	8	43890714	0.00744849	/	/	/	/	/
BTB-01435781	rs43772775	17	11466582	0.00744849	/	/	/	/	/
IDBv21900002624	NA	99	0	0.00749927	/	/	/	/	/
BTB-00131847	rs43344079	3	64097592	0.00750811	/	/	/	/	/
BTB-00345948	rs43548282	8	49837145	0.0075306	/	/	/	/	/
ARS-BFGL-NGS-114675	rs109871231	22	60691260	0.0075306	/	/	/	/	/
IDBv21900002765_I	NA			0.0075306	/	/	/	/	/
IDBv31900008782	NA	99	0	0.00754685	/	/	/	/	/
Hapmap44912-BTA-79745	rs41656033	7	72582112	0.00754837	/	/	/	/	/
ARS-BFGL-NGS-52860	rs109028170	11	65686532	0.00754837	/	/	/	/	/
Hapmap30052-BTA-161211	rs110221497	11	91961667	0.00754837	/	/	/	/	/
ARS-BFGL-NGS-98850	rs108952659	3	105139724	0.00754837	intron_variant	SCMH1	3	104965098	105189644
ARS-BFGL-NGS-26691	rs109621209	7	61683533	0.0075553	/	/	/	/	/
ARS-BFGL-NGS-108953	rs109412480	22	3747335	0.00756417	/	/	/	/	/
ARS-BFGL-NGS-117684	rs109405571	20	4238552	0.00757076	/	/	/	/	/
ARS-BFGL-NGS-103038	rs109735918	26	39986299	0.00757076	/	/	/	/	/
ARS-BFGL-NGS-96834	rs42323502	8	29863476	0.0075737	/	/	/	/	/
BTA-04956-no-rs	rs29015306	11	94713144	0.00758841	/	/	/	/	/
BTB-01588251	rs42701654	18	45474850	0.00762032	/	/	/	/	/
BTB-01160026	rs42318929	1	4850611	0.00763877	/	/	/	/	/
BTB-01569510	rs42688135	11	9755667	0.00766306	/	/	/	/	/
ARS-BFGL-NGS-43428	rs42917200	2	114060265	0.00767435	/	/	/	/	/
ARS-BFGL-NGS-116737	rs109589739	15	24477901	0.00767435	/	/	/	/	/
BovineHD1500007145	rs133603092	15	26794971	0.00767435	/	/	/	/	/
ARS-BFGL-NGS-90023	rs109882998	29	11330233	0.00767435	/	/	/	/	/
Hapmap35496-SCAFFOLD155290_7520	rs29010523	29	14983423	0.00767435	/	/	/	/	/
ARS-BFGL-NGS-35211	rs110849701	3	3723881	0.00769624	/	/	/	/	/
Hapmap49472-BTA-117185	rs41570133	4	8518458	0.00769624	/	/	/	/	/
ARS-BFGL-NGS-5722	rs110803000	10	16140054	0.00769624	/	/	/	/	/
BTB-00953135	rs42114543	27	16459716	0.00769731	intron_variant	FAT1	27	16420035	16546078
ARS-BFGL-NGS-16718	rs41651130	8	35216112	0.00769919	/	/	/	/	/
ARS-BFGL-NGS-59502	rs110179755	11	100519715	0.00771089	/	/	/	/	/
BTB-01021085	rs43728241	12	56005485	0.00771089	/	/	/	/	/
BovineHD0400033721	rs110865112	4	116189134	0.00773955	/	/	/	/	/
ARS-BFGL-NGS-57723	rs109418628	1	143413848	0.00774874	/	/	/	/	/
BTA-02708-no-rs	rs29010255	5	95516387	0.00774874	/	/	/	/	/
BTB-01697970	rs42815263	9	3267709	0.00774874	/	/	/	/	/
Hapmap57269-ss46526874	rs41257324	17	54977117	0.00774874	/	/	/	/	/
ARS-BFGL-NGS-116350	rs109028007	18	7914040	0.00774874	/	/	/	/	/
BovineHD2200015501	rs42012720	22	54523425	0.00774874	/	/	/	/	/
BTA-80626-no-rs	rs41607769	7	111291704	0.00775782	/	/	/	/	/
ARS-BFGL-NGS-110364	rs110094251	10	6224953	0.00775782	/	/	/	/	/
Hapmap47874-BTA-15255	rs29026620	10	55928939	0.00775782	/	/	/	/	/
ARS-BFGL-NGS-56195	rs109386046	11	77493775	0.00775782	/	/	/	/	/
BTA-59768-no-rs	rs41567516	25	27477941	0.00775782	/	/	/	/	/
IDBv21100001886	NA	99	0	0.00775782	/	/	/	/	/
ARS-BFGL-NGS-112363	rs109963520	4	43355786	0.00777622	/	/	/	/	/
ARS-BFGL-NGS-33177	rs108979697	2	85585849	0.00778475	/	/	/	/	/
Hapmap38052-BTA-110922	rs41617093	4	86228872	0.00779341	/	/	/	/	/
BTA-97854-no-rs	rs41593582	6	59977609	0.0078216	/	/	/	/	/
IDBv22300003645	NA	99	0	0.0078216	/	/	/	/	/
BTB-01173545	rs42328461	15	7644305	0.00782789	/	/	/	/	/
ARS-BFGL-NGS-118847	rs43288222	1	153421779	0.00784722	/	/	/	/	/
ARS-BFGL-NGS-59096	rs110283196	29	41109793	0.0079009	/	/	/	/	/
ARS-BFGL-NGS-90760	rs110854486	29	39461320	0.0079009	upstream_gene_variant	ENSBTAG00000022759	29	39438824	39456487
BTA-67896-no-rs	rs41590472	3	55108725	0.00790131	/	/	/	/	/
ARS-BFGL-NGS-4561	rs109712751	X	57287019	0.00790131	/	/	/	/	/
Hapmap38587-BTA-23830	rs41630959	12	51106605	0.0079193	/	/	/	/	/
Hapmap23639-BTA-147084	rs110256387	8	91062279	0.0079357	/	/	/	/	/
ARS-BFGL-NGS-10070	rs109778353	11	103809717	0.0079357	/	/	/	/	/
ARS-BFGL-NGS-100124	rs41998897	22	22018045	0.0079357	/	/	/	/	/
BovineHD1700017643	rs137524295	17	61831293	0.00795026	/	/	/	/	/
Hapmap49807-BTA-95128	rs41663167	11	45028224	0.00795505	intron_variant	SLC5A7	11	45013217	45034289
BovineHD0300030768	rs137396132	3	107020441	0.00795505	/	/	/	/	/
BovineHD0300005198	rs137704374	3	15894006	0.00795728	/	/	/	/	/
BTB-01721436	rs42837712	24	29942533	0.00795728	/	/	/	/	/
ARS-BFGL-NGS-95980	rs110232985	4	4954043	0.00796821	/	/	/	/	/
Hapmap60862-rs29018508	rs29018508	5	91320953	0.00797538	/	/	/	/	/
ARS-BFGL-NGS-110706	rs109473228	13	53809825	0.00798289	/	/	/	/	/
BTB-01303828	rs42428520	21	37143433	0.00800727	/	/	/	/	/
BovineHD1500006297	rs41747380	15	24170909	0.00801313	/	/	/	/	/
ARS-BFGL-NGS-65462	rs110392506	22	21455286	0.00801313	/	/	/	/	/
BTB-01010321	rs42168443	29	19099383	0.00801313	/	/	/	/	/
ARS-BFGL-NGS-100206	rs109963113	1	135655864	0.00801726	/	/	/	/	/
Hapmap42002-BTA-89609	rs41661446	3	75023173	0.00801726	/	/	/	/	/
ARS-BFGL-NGS-116322	rs42283350	7	57933375	0.00801726	/	/	/	/	/
BTA-100959-no-rs	rs41565767	12	29191067	0.00805353	/	/	/	/	/
BovineHD0300013264	rs137685521	3	43397421	0.00808841	intron_variant	ENSBTAG00000068352	3	43310793	43404785
BovineHD0300013264	rs137685521	3	43397421	0.00808841	intron_variant	AGL	3	43353064	43432848
BTA-93165-no-rs	rs41613479	3	42953153	0.00808881	/	/	/	/	/
BTA-89872-no-rs	rs41591478	4	83032964	0.00812611	/	/	/	/	/
BovineHD1500006299	rs134516294	15	24172874	0.00815283	/	/	/	/	/
IDBv32900010055	NA	99	0	0.00815283	/	/	/	/	/
ARS-BFGL-NGS-31217	rs109266645	12	88245784	0.0081691	/	/	/	/	/
BovineHD1900015949	rs41926415	19	56429822	0.00817158	/	/	/	/	/
Hapmap52137-rs29018289	rs29018289	17	52859237	0.00817158	intron_variant	KNTC1	17	52854278	52922614
ARS-BFGL-NGS-79449	rs110089770	8	72151421	0.00820756	/	/	/	/	/
BovineHD0500030387	rs109653930	5	105773582	0.00825724	/	/	/	/	/
ARS-BFGL-NGS-1066	rs43321360	2	135326169	0.00828743	/	/	/	/	/
ARS-BFGL-NGS-111308	rs110438897	22	23390508	0.00828861	/	/	/	/	/
ARS-BFGL-NGS-117542	rs110424520	14	3664511	0.0083547	/	/	/	/	/
BTA-72947-no-rs	rs41654779	5	26204616	0.0083661	/	/	/	/	/
ARS-BFGL-NGS-116888	rs109306743	10	102849006	0.0083661	/	/	/	/	/
ARS-BFGL-NGS-114545	rs109726632	12	90052570	0.0083661	/	/	/	/	/
ARS-BFGL-NGS-57210	rs109056848	15	32637662	0.0083661	/	/	/	/	/
ARS-BFGL-NGS-17210	rs109669402	8	9300077	0.00837015	/	/	/	/	/
BovineHD1200001404	rs109688264	12	4666965	0.00837015	/	/	/	/	/
BTA-15558-no-rs	rs41623243	5	92074297	0.008379	/	/	/	/	/
ARS-BFGL-NGS-98401	rs109552639	2	39976359	0.00839981	/	/	/	/	/
UA-IFASA-6059	rs108955236	29	29538314	0.00839981	/	/	/	/	/
ARS-BFGL-NGS-30262	rs110114619	2	39246711	0.00840471	/	/	/	/	/
Hapmap32886-BTA-30414	rs41600874	2	29370591	0.00840471	/	/	/	/	/
ARS-BFGL-NGS-18171	rs109507248	4	97760957	0.00840471	/	/	/	/	/
Hapmap41083-BTA-76098	rs41652041	6	79350710	0.00840471	/	/	/	/	/
ARS-BFGL-NGS-31371	rs109619751	9	62328044	0.00840471	/	/	/	/	/
Hapmap33607-BTA-163620	rs110339914	9	13886215	0.00840471	/	/	/	/	/
Hapmap36668-SCAFFOLD65016_14724	rs29018552	9	94123343	0.00840471	/	/	/	/	/
ARS-BFGL-NGS-18561	rs110007623	24	45933554	0.00840471	/	/	/	/	/
ARS-BFGL-NGS-67261	rs109876422	2	3233858	0.00841316	/	/	/	/	/
ARS-BFGL-BAC-9425	rs110390518	14	12545251	0.00841316	/	/	/	/	/
BTA-71714-no-rs	rs41590644	4	96529890	0.00842356	/	/	/	/	/
ARS-BFGL-NGS-76076	rs42881921	13	46938643	0.00842356	/	/	/	/	/
BTA-41253-no-rs	rs41599531	17	56558227	0.0084461	/	/	/	/	/
Hapmap47897-BTA-25453	rs41629392	28	26770398	0.00845436	intron_variant	PALD1	28	26677990	26784812
Hapmap34362-BES11_Contig425_1305	rs43710033	10	43669993	0.00848217	/	/	/	/	/
Hapmap38247-BTA-73302	rs41589116	10	62463444	0.00851849	/	/	/	/	/
ARS-BFGL-NGS-48903	rs41690133	15	56842162	0.00851849	/	/	/	/	/
ARS-BFGL-NGS-102125	rs110133133	25	16830104	0.00851849	/	/	/	/	/
Hapmap49369-BTA-89952	rs41662840	1	36824286	0.00861754	/	/	/	/	/
ARS-BFGL-NGS-31537	rs110412201	14	69103642	0.00865429	/	/	/	/	/
ARS-BFGL-NGS-18187	rs109952560	9	89435441	0.0086658	/	/	/	/	/
Hapmap34622-BES10_Contig518_1595	rs43706898	17	7472614	0.0086658	/	/	/	/	/
BTB-01694252	rs42805646	2	117902650	0.00867593	/	/	/	/	/
ARS-BFGL-NGS-54563	rs109296410	22	59712580	0.00869075	/	/	/	/	/
Hapmap40478-BTA-106311	rs41567966	11	77159423	0.00869436	/	/	/	/	/
ARS-BFGL-NGS-42799	rs110214493	10	78254077	0.0087271	/	/	/	/	/
ARS-BFGL-NGS-25358	rs109782668	5	9899160	0.0087342	/	/	/	/	/
BovineHD1500006310	rs110595446	15	24200945	0.0087941	/	/	/	/	/
BTB-01656080	rs42771121	13	51621880	0.00879683	/	/	/	/	/
ARS-BFGL-NGS-35058	rs109783607	17	51076762	0.00879956	/	/	/	/	/
BTA-23605-no-rs	rs41579566	5	92844631	0.00882346	/	/	/	/	/
BTB-01130358	rs42286695	17	69832994	0.00882346	/	/	/	/	/
ARS-BFGL-NGS-103142	rs110538733	22	26256400	0.00883498	/	/	/	/	/
BovineHD2600003125	rs42889784	26	12010318	0.00883707	/	/	/	/	/
Hapmap29809-BTA-131065	rs109180799	16	58290248	0.00884232	/	/	/	/	/
Hapmap25081-BTA-153963	rs110421366	15	62057421	0.0088703	/	/	/	/	/
BTB-00400366	rs43609252	9	82873437	0.00887081	/	/	/	/	/
Hapmap41153-BTA-110528	rs41614874	9	10134275	0.00889064	/	/	/	/	/
Hapmap60828-rs29019992	rs29019992	1	23611389	0.00890627	/	/	/	/	/
Hapmap53306-rs29024708	rs29024708	29	44468847	0.0089143	/	/	/	/	/
BTB-00396922	rs43602225	9	60527870	0.00893023	/	/	/	/	/
Hapmap53277-rs29025667	rs29025667	18	10316510	0.00893023	/	/	/	/	/
ARS-BFGL-NGS-57156	rs109044869	12	30992759	0.00893316	/	/	/	/	/
ARS-BFGL-NGS-8531	rs110494981	9	44713803	0.00895325	/	/	/	/	/
BTB-01207822	rs42362844	7	43132401	0.00896441	/	/	/	/	/
Hapmap39574-BTA-54554	rs41643893	22	44891648	0.00897815	/	/	/	/	/
BTA-21563-no-rs	rs41626878	27	9480891	0.00898142	/	/	/	/	/
BTA-39399-no-rs	rs41580912	1	19641727	0.00900556	/	/	/	/	/
BovineHD1200010382	rs109669396	12	35392404	0.00902286	/	/	/	/	/
BTB-01186688	rs42340844	13	49007660	0.00903305	/	/	/	/	/
ARS-BFGL-NGS-109834	rs109157764	10	40794738	0.00903508	/	/	/	/	/
BTB-01123885	rs42279220	6	15827598	0.00904117	/	/	/	/	/
ARS-BFGL-NGS-55657	rs108977212	10	36835619	0.00905569	/	/	/	/	/
ARS-BFGL-NGS-18347	rs109467115	2	90381185	0.00908136	/	/	/	/	/
BTB-00147504	rs43355452	3	97194143	0.00908136	/	/	/	/	/
BTB-00866491	rs42031287	24	27951089	0.00908136	/	/	/	/	/
Hapmap46773-BTA-121585	rs41621711	3	49048879	0.00908528	/	/	/	/	/
ARS-BFGL-NGS-63031	rs110207001	1	125406903	0.00910669	/	/	/	/	/
ARS-BFGL-NGS-68638	rs42198852	X	2720744	0.00910669	/	/	/	/	/
ARS-BFGL-NGS-92104	rs110218496	4	85357946	0.00910938	/	/	/	/	/
Hapmap51093-BTA-93609	rs41666560	4	85384769	0.00910938	/	/	/	/	/
BovineHD4100014338	rs29011159	19	56433018	0.00912685	/	/	/	/	/
ARS-BFGL-NGS-31355	rs110117486	24	11888700	0.00913279	/	/	/	/	/
Hapmap54584-rs29014870	rs29014870	1	24430863	0.00913822	/	/	/	/	/
Hapmap46779-BTA-17103	rs41579393	6	4334044	0.0091425	/	/	/	/	/
ARS-BFGL-NGS-87633	rs109978133	2	93116526	0.00914842	/	/	/	/	/
BovineHD0200026589	rs134236396	2	93176621	0.00914842	/	/	/	/	/
Hapmap38314-BTA-42171	rs41578867	14	17614674	0.00914842	/	/	/	/	/
UA-IFASA-4552	rs29017999	16	52492127	0.00914842	/	/	/	/	/
BTB-01533089	rs42651398	21	39716280	0.00914842	/	/	/	/	/
BovineHD0300001975	rs135448703	3	6377951	0.00916467	/	/	/	/	/
Hapmap57262-rs29023646	rs29023646	21	4145496	0.00916467	/	/	/	/	/
BTA-96624-no-rs	rs41662072	2	28758897	0.00917779	/	/	/	/	/
Hapmap25425-BTC-043042	rs110611265	6	80956681	0.00917901	intron_variant	EPHA5	6	80836084	81240140
UA-IFASA-8890	rs41634501	23	23909884	0.00917901	/	/	/	/	/
ARS-BFGL-NGS-118293	rs109420833	28	45409471	0.00917901	/	/	/	/	/
ARS-BFGL-NGS-21953	rs110912665	5	80418079	0.00918463	/	/	/	/	/
ARS-BFGL-NGS-2286	rs110441110	2	135148527	0.00920261	/	/	/	/	/
Hapmap38604-BTA-49811	rs41637440	2	131242404	0.00920261	/	/	/	/	/
ARS-BFGL-NGS-44323	rs42838599	2	131305612	0.00920261	/	/	/	/	/
BTB-01828679	rs42939302	11	50510351	0.00921528	/	/	/	/	/
ARS-BFGL-NGS-35702	rs110758750	4	5290218	0.00922236	/	/	/	/	/
BTB-00499460	rs43701183	12	56737506	0.0092512	/	/	/	/	/
ARS-BFGL-NGS-69683	rs109552102	8	12900036	0.00925601	/	/	/	/	/
IDBv31300007428	NA	99	0	0.00926882	/	/	/	/	/
ARS-BFGL-BAC-12872	rs42410559	10	38937048	0.00927244	/	/	/	/	/
BTB-00499591	rs43702014	12	56344374	0.00927244	intron_variant	ENSBTAG00000065387	12	56065935	56417697
ARS-BFGL-NGS-118262	rs110575669	13	5712408	0.00929474	/	/	/	/	/
BTA-48534-no-rs	rs41641916	2	103470685	0.00931686	/	/	/	/	/
Hapmap59964-rs29021041	rs29021041	7	6324097	0.00933243	/	/	/	/	/
BovineHD0300001977	rs42790649	3	6380562	0.00933728	/	/	/	/	/
BTA-74501-no-rs	rs41591917	5	86142655	0.00933729	/	/	/	/	/
ARS-BFGL-BAC-34776	rs111000625	15	26790090	0.00937308	/	/	/	/	/
ARS-BFGL-NGS-1751	rs110293729	20	17412441	0.00937308	/	/	/	/	/
Hapmap15326-rs29013300	rs29013300	11	39708839	0.00937578	/	/	/	/	/
ARS-BFGL-BAC-36389	rs109652453	23	45153443	0.00937578	/	/	/	/	/
IDBv21900002623	NA	99	0	0.00939381	/	/	/	/	/
ARS-BFGL-BAC-13008	rs109803675	1	15464150	0.00940372	/	/	/	/	/
ARS-BFGL-NGS-4008	rs110589744	11	13546635	0.00941928	/	/	/	/	/
ARS-BFGL-NGS-115732	rs110811091	2	68190974	0.00942548	/	/	/	/	/
ARS-BFGL-NGS-45046	rs110399261	6	18750621	0.00942548	/	/	/	/	/
BovineHD1800019030	rs133100682	18	65340963	0.00943595	/	/	/	/	/
ARS-BFGL-NGS-118356	rs43230773	1	42104562	0.00949692	intron_variant	CRYBG3	1	42070435	42197082
Hapmap55434-rs29009793	rs29009793	1	17021138	0.00949692	/	/	/	/	/
BTA-110431-no-rs	rs41569975	11	87712603	0.00954614	upstream_gene_variant	TAF1B	11	87654909	87710164
Hapmap29401-BTA-152822	rs109612781	1	50621585	0.00955068	/	/	/	/	/
BTB-00054069	rs43269074	1	123858736	0.00955068	/	/	/	/	/
BTB-00944183	rs42100460	28	22092652	0.00955068	/	/	/	/	/
BTB-01065229	rs42221086	10	69947439	0.00958846	/	/	/	/	/
ARS-BFGL-NGS-23900	rs109457198	15	76314927	0.00960695	/	/	/	/	/
ARS-USMARC-540	rs109628169	17	2166726	0.00966109	/	/	/	/	/
BovineHD0900002667	rs133390929	9	10711235	0.00967141	/	/	/	/	/
ARS-BFGL-NGS-54715	rs109125057	2	124052334	0.00969305	/	/	/	/	/
ARS-BFGL-NGS-14970	rs109292632	5	55865567	0.00970037	/	/	/	/	/
BTB-00247050	rs43451680	6	23778095	0.00970756	/	/	/	/	/
Hapmap36679-SCAFFOLD251980_4691	rs29027536	8	3258367	0.00970756	/	/	/	/	/
ARS-BFGL-NGS-23457	rs41870299	18	16515915	0.00970857	/	/	/	/	/
ARS-BFGL-NGS-39402	rs42026169	23	46886049	0.00972801	/	/	/	/	/
Hapmap44084-BTA-48504	rs41641887	2	103207828	0.00973793	/	/	/	/	/
Hapmap31987-BTC-062044	rs109672268	14	8425401	0.00973793	/	/	/	/	/
Hapmap50269-BTA-16971	rs41621089	28	13812711	0.00980097	/	/	/	/	/
BovineHD0400031191	rs135622021	4	108980130	0.00980395	/	/	/	/	/
ARS-BFGL-NGS-113042	rs109941542	2	49095661	0.00981067	/	/	/	/	/
ARS-BFGL-BAC-34303	rs110686000	20	60954990	0.00981067	/	/	/	/	/
UA-IFASA-6140	rs109941072	7	100053787	0.00981067	intron_variant	ST8SIA4	7	100037116	100137038
BTA-107511-no-rs	rs41567683	23	45530763	0.00992154	/	/	/	/	/
BTB-01609786	rs42727625	15	68337970	0.00996484	/	/	/	/	/
Hapmap48663-BTA-16043	rs41624830	17	19468571	0.00998018	/	/	/	/	/
Hapmap58214-rs29015775	rs29015775	22	13203551	0.00998018	/	/	/	/	/
NA: Data not applicable or unavailable for this entry.
/: No overlapping genes were identified for this SNP genomics region.
Chromosome 99, Position 0: Placeholder coordinates assigned to SNPs without a commercial SNP ID-rs ID association or those not mapped in the current genome assembly.
